# Supplementary material for: Extensive paternal mtDNA leakage in natural populations of Drosophila melanogaster
Source: Mol Ecol. 2013 Mar 4;22(8):2106–17. doi: 10.1111/mec.12256 (PMC3659417; doi:10.1111/mec.12256)
Supplement: Supplementary file 3 [file mec0022-2106-SD3.xls]

## Sheet: Table S1
Table S1: List of samples sequenced either for COI alone or all seven mtDNA fragments
Line	Collection place	Collection date	Haplotype£	Genbank Acession number
				COI	ATPAse6	CB	ND1	ND2	ND4	ND5
AG12	Morocco, Agadir	NA		EF153532
AG13	Morocco, Agadir	NA		EF153514
AG15	Morocco, Agadir	NA		EF153516
AG21	Morocco, Agadir	NA		JX458136
BDX2	France, Bordeaux	1997	2	FJ158857	JX467039	JX475471	JX475557	JX475640	JX475726	JX475812
BDX4	France, Bordeaux	1997		FJ158858
BDX5	France, Bordeaux	1997		FJ158859
BDX6	France, Bordeaux	1997		JX458137
BDX7	France, Bordeaux	1997		JX458138
BDX8	France, Bordeaux	1997	29	JX458139	JX467097	JX475529	JX475612	JX475698	JX475784	JX475870
BDX11	France, Bordeaux	1997		JX458140
BDX14	France, Bordeaux	1997	11	JX458141	JX467055	JX475487	JX475572	JX475656	JX475742	JX475828
BDX17	France, Bordeaux	1997		JX458142
BDX21	France, Bordeaux	1997		JX458143
BE1	Belize, Honduras	1999	18	EF153525	JX467073	JX475505	JX475589	JX475674	JX475760	JX475846
BE2	Belize, Honduras	1999		EF153573
BE4	Belize, Honduras	1999	32	EF153613	JX467107	JX475539	JX475622	JX475708	JX475794	JX475880
BE5	Belize, Honduras	1999	25	JX458300	JX467086	JX475518	JX475602	JX475687	JX475773	JX475859
BE6	Belize, Honduras	1999	32	JX458301	JX467108	JX475540	JX475623	JX475709	JX475795	JX475881
BE7	Belize, Honduras	1999	32	JX458302	JX467109	JX475541	JX475624	JX475710	JX475796	JX475882
BE8	Belize, Honduras	1999	25	JX458303	JX467087	JX475519	JX475603	JX475688	JX475774	JX475860
BE9	Belize, Honduras	1999	32	JX458304	JX467110	JX475542	JX475625	JX475711	JX475797	JX475883
BE10	Belize, Honduras	1999	31	JX458305	JX467103	JX475535	JX475618	JX475704	JX475790	JX475876
BE11	Belize, Honduras	1999	30	JX458306	JX467102	JX475534	JX475617	JX475703	JX475789	JX475875
BE12	Belize, Honduras	1999	30	JX458307	JX467101	JX475533	JX475616	JX475702	JX475788	JX475874
BE13	Belize, Honduras	1999	32	JX458308	JX467105	JX475537	JX475620	JX475706	JX475792	JX475878
BE16	Belize, Honduras	1999	32	JX458309	JX467106	JX475538	JX475621	JX475707	JX475793	JX475879
BE19	Belize, Honduras	1999	25	JX458310	JX467085	JX475517	JX475601	JX475686	JX475772	JX475858
BOL3	Bolivia	NA	19	EF153583	JX467074	JX475506	JX475590	JX475675	JX475761	JX475847
CBR40	Brazil, Campinas	2006	32	JX458325	JX467114	JX475546	JX475629	JX475715	JX475801	JX475887
CH2	Switzerland, Nyon	1998	13	FJ158860	JX467062	JX475494	JX475579	JX475663	JX475749	JX475835
CH3	Switzerland, Nyon	1998		FJ158861
CH5	Switzerland, Nyon	1998	15	FJ158862	JX467065	JX475497	JX475582	JX475666	JX475752	JX475838
CH7	Switzerland, Nyon	1998		JX458144
CH8	Switzerland, Nyon	1998	21	JX458145	JX467076	JX475508	JX475592	JX475677	JX475763	JX475849
CH9	Switzerland, Nyon	1998		JX458146
CH10	Switzerland, Nyon	1998		JX458147
CH11	Switzerland, Nyon	1998		JX458148
CH12	Switzerland, Nyon	1998		JX458149
CH13	Switzerland, Nyon	1998		JX458150
DIA1	Greece, Diafania	NA		FJ158863
DIA2	Greece, Diafania	NA		FJ158864
DIA3	Greece, Diafania	NA		FJ158865
DIA4	Greece, Diafania	NA		JX458151
DIA5	Greece, Diafania	NA	11	JX458152	JX467056	JX475488	JX475573	JX475657	JX475743	JX475829
DIA6	Greece, Diafania	NA		JX458153
EGY8	Egypt, Cairo	2005	20	FJ158868	JX467075	JX475507	JX475591	JX475676	JX475762	JX475848
EGY10	Egypt, Cairo	2005		FJ158866
EGY13	Egypt, Cairo	2005		FJ158867
EGY15	Egypt, Cairo	2005		JX458154
EGY16	Egypt, Cairo	2005		JX458155
EGY19	Egypt, Cairo	2005		JX458156
EGY20	Egypt, Cairo	2005		JX458157
EVO1	Portugal, Evora	2004		FJ158869
EVO2	Portugal, Evora	2004	15	FJ158870	JX467067	JX475499	JX475584	JX475668	JX475754	JX475840
EVO3	Portugal, Evora	2004		FJ158871
EVO6	Portugal, Evora	2004		JX458158
EVO7	Portugal, Evora	2004		JX458159
EVO8	Portugal, Evora	2004		JX458160
EVO9	Portugal, Evora	2004		JX458161
EVO10	Portugal, Evora	2004		JX458162
EVO17	Portugal, Evora	2004	3	JX458163	JX467041	JX475473	JX475559	JX475642	JX475728	JX475814
EVO18	Portugal, Evora	2004	26	JX458164	JX467088	JX475520	JX475604	JX475689	JX475775	JX475861
FI4	Finland, Harjavalta	1996		FJ158872
FI5	Finland, Harjavalta	1996		EF153614
FI6	Finland, Harjavalta	1996		EF153524
FI7	Finland, Harjavalta	1996		EF153617/JX458165
FI8	Finland, Harjavalta	1996		JX458166
FI9	Finland, Harjavalta	1996		JX458167
FI10	Finland, Harjavalta	1996		JX458168
FI11	Finland, Harjavalta	1996		JX458169
FI12	Finland, Harjavalta	1996		JX458170
FI13	Finland, Harjavalta	1996		JX458171
GLG2	Greece, Gythion/ Laconia	2006	26	FJ158876	JX467089	JX475521	JX475605	JX475690	JX475776	JX475862
GOT1	France, Gotheron/ South of Lyon	1998		FJ158879
GOT2	France, Gotheron/ South of Lyon	1998		FJ158880
GOT4	France, Gotheron/ South of Lyon	1998	21	FJ158881	JX467077	JX475509	JX475593	JX475678	JX475764	JX475850
GOT6	France, Gotheron/ South of Lyon	1998		JX458172
GOT7	France, Gotheron/ South of Lyon	1998	12	JX458173	JX467060	JX475492	JX475577	JX475661	JX475747	JX475833
GOT8	France, Gotheron/ South of Lyon	1998		JX458174
GOT9	France, Gotheron/ South of Lyon	1998	12	JX458175	JX467061	JX475493	JX475578	JX475662	JX475748	JX475834
GOT10	France, Gotheron/ South of Lyon	1998		JX458176
GOT11	France, Gotheron/ South of Lyon	1998	&	JX458177
GOT12	France, Gotheron/ South of Lyon	1998		JX458178
GR22	USA, Groth Winery/California	1996		EF153550
GR24	USA, Groth Winery/California	1996		EF153588
GR25	USA, Groth Winery/California	1996		EF153553
GR26	USA, Groth Winery/California	1996	33	JX458311	JX467117	JX475549	JX475632	JX475718	JX475804	JX475890
GR29	USA, Groth Winery/California	1996		JX458312
GR33	USA, Groth Winery/California	1996		JX458313
GR34	USA, Groth Winery/California	1996		JX458314
GR41	USA, Groth Winery/California	1996		JX458315
GR47	USA, Groth Winery/California	1996		JX458316
GR49	USA, Groth Winery/California	1996		JX458317
H_CHU2	Taiwan, HsinChu	2002	36	EF153527	JX467120	JX475552	JX475635	JX475721	JX475807	JX475893
IS1	Italy, Schabs/ Süd Tirol	1997		FJ158882
IS2	Italy, Schabs/ Süd Tirol	1997		FJ158883
IS3	Italy, Schabs/ Süd Tirol	1997	15	FJ158884	JX467068	JX475500	JX475585	JX475669	JX475755	JX475841
IS5	Italy, Schabs/ Süd Tirol	1997		JX458179
IS6	Italy, Schabs/ Süd Tirol	1997		JX458180
IS9	Italy, Schabs/ Süd Tirol	1997		JX458181
IS13	Italy, Schabs/ Süd Tirol	1997		JX458182
IS15	Italy, Schabs/ Süd Tirol	1997		JX458183
IS16	Italy, Schabs/ Süd Tirol	1997		JX458184
IS18	Italy, Schabs/ Süd Tirol	1997		JX458185
KABE1	Austria, Wien/Kahlenberg	2004		FJ158885
KABE2	Austria, Wien/Kahlenberg	2004		FJ158886
KABE3	Austria, Wien/Kahlenberg	2004		FJ158887
KABE5	Austria, Wien/Kahlenberg	2004		JX458186
KABE6	Austria, Wien/Kahlenberg	2004		JX458187
KABE7	Austria, Wien/Kahlenberg	2004		JX458188
KABE8	Austria, Wien/Kahlenberg	2004		JX458189
KABE9	Austria, Wien/Kahlenberg	2004		JX458190
KABE10	Austria, Wien/Kahlenberg	2004		JX458191
KABE11	Austria, Wien/Kahlenberg	2004	32	JX458192	JX467115	JX475547	JX475630	JX475716	JX475802	JX475888
KAT2	Poland, Katovice	2000		EF153517
KAT3	Poland, Katovice	2000		EF153568
KAT6	Poland, Katovice	2000		JX458193
KAT7	Poland, Katovice	2000	29	JX458194	JX467098	JX475530	JX475613	JX475699	JX475785	JX475871
KAT8	Poland, Katovice	2000		JX458195
KAT9	Poland, Katovice	2000	27	JX458196	JX467095	JX475527	JX475610	JX475696	JX475782	JX475868
KAT11	Poland, Katovice	2000	2	JX458197	JX467040	JX475472	JX475558	JX475641	JX475727	JX475813
KAT12	Poland, Katovice	2000	22	JX458198	JX467080	JX475512	JX475596	JX475681	JX475767	JX475853
KAT13	Poland, Katovice	2000		EF153592
KAT14	Poland, Katovice	2000		JX458199
KBH44	Denmark, Kopenhagen	1998		EF153570
KBH45	Denmark, Kopenhagen	1998		EF153518
KBH46	Denmark, Kopenhagen	1998		EF153593
KBH48	Denmark, Kopenhagen	1998	14	JX458200	JX467063	JX475495	JX475580	JX475664	JX475750	JX475836
KBH49	Denmark, Kopenhagen	1998	21	JX458201	JX467078	JX475510	JX475594	JX475679	JX475765	JX475851
KBH50	Denmark, Kopenhagen	1998		JX458202
KBH51	Denmark, Kopenhagen	1998		JX458203
KBH53	Denmark, Kopenhagen	1998		JX458204
KBH54	Denmark, Kopenhagen	1998		JX458205
KBH55	Denmark, Kopenhagen	1998		JX458206
KBH56	Denmark, Kopenhagen	1998		JX458207
KIS3	Uganda, Kisoro	2001	23	EF153533	JX467081	JX475513	JX475597	JX475682	JX475768	JX475854
KR1	Greece, Crete	1998	6	EF153615/FJ158888	JX467045	JX475477	JX475563	JX475646	JX475732	JX475818
KR2	Greece, Crete	1998	7	EF153616/FJ158894	JX467050	JX475482	JX475568	JX475651	JX475737	JX475823
KR4	Greece, Crete	1998		EF153618/FJ158895
KR5	Greece, Crete	1998		FJ158896
KR6	Greece, Crete	1998		JX458208
KR7	Greece, Crete	1998		FJ158897
KR9	Greece, Crete	1998		FJ158898
KR10	Greece, Crete	1998		FJ158889
KR11	Greece, Crete	1998		FJ158890
KR12	Greece, Crete	1998		FJ158891
KR15	Greece, Crete	1998		FJ158892
KR16	Greece, Crete	1998		FJ158893
KRE1	Greece, Crete/ Agia Paraskevi	2002		FJ158899
KRE2	Greece, Crete/ Agia Paraskevi	2002		FJ158905
KRE3	Greece, Crete/ Agia Paraskevi	2002		FJ158906
KRE4	Greece, Crete/ Agia Paraskevi	2002		FJ158908
KRE5	Greece, Crete/ Agia Paraskevi	2002		FJ158910
KRE7	Greece, Crete/ Agia Paraskevi	2002	7	FJ158911	JX467051	JX475483	JX475569	JX475652	JX475738	JX475824
KRE8	Greece, Crete/ Agia Paraskevi	2002		FJ158912
KRE9	Greece, Crete/ Agia Paraskevi	2002	6	FJ158913	JX467046	JX475478	JX475564	JX475647	JX475733	JX475819
KRE10	Greece, Crete/ Agia Paraskevi	2002		FJ158900
KRE11	Greece, Crete/ Agia Paraskevi	2002		FJ158901
KRE12	Greece, Crete/ Agia Paraskevi	2002		FJ158902
KRE13	Greece, Crete/ Agia Paraskevi	2002		FJ158903
KRE15	Greece, Crete/ Agia Paraskevi	2002	11	FJ158904	JX467057	JX475489	JX475574	JX475658	JX475744	JX475830
KRE30	Greece, Crete/ Agia Paraskevi	2002		FJ158907
KRE40	Greece, Crete/ Agia Paraskevi	2002		FJ158909
KRE90	Greece, Crete/ Agia Paraskevi	2002		FJ158914
MALI2	Mali, Moribabougou	2001	17	EF153563	JX467071	JX475503	JX475587	JX475672	JX475758	JX475844
MAR1	Morocco, Marrakech	1998		EF153541
MAR2	Morocco, Marrakech	1998		EF153540
MAR3	Morocco, Marrakech	1998		EF153539
MAR4	Morocco, Marrakech	1998	28	JX458209	JX467096	JX475528	JX475611	JX475697	JX475783	JX475869
MAR5	Morocco, Marrakech	1998	15	JX458210	JX467066	JX475498	JX475583	JX475667	JX475753	JX475839
MAR7	Morocco, Marrakech	1998		JX458211
MAR8	Morocco, Marrakech	1998		JX458212
MAR10	Morocco, Marrakech	1998		JX458213
MAR11	Morocco, Marrakech	1998		JX458214
MAR12	Morocco, Marrakech	1998		JX458215
MOSKAU101	Russia, Moskow	1998	34	FJ158915	JX467118	JX475550	JX475633	JX475719	JX475805	JX475891
MOSKAU102	Russia, Moskow	1998		FJ158916
MOSKAU103	Russia, Moskow	1998		FJ158917
MOSKAU104	Russia, Moskow	1998		JX458216
MOSKAU106	Russia, Moskow	1998		JX458217
MOSKAU107	Russia, Moskow	1998	15	JX458218	JX467069	JX475501	JX475586	JX475670	JX475756	JX475842
MOSKAU108	Russia, Moskow	1998		JX458219
MOSKAU109	Russia, Moskow	1998	29	JX458220	JX467099	JX475531	JX475614	JX475700	JX475786	JX475872
MOSKAU111	Russia, Moskow	1998		JX458221
MOSKAU112	Russia, Moskow	1998		JX458222
NEU1	Germany, Neumarkt	2000		JX458223
NEU2	Germany, Neumarkt	2000		FJ158918
NEU3	Germany, Neumarkt	2000	26	JX458224	JX467090	JX475522	JX475606	JX475691	JX475777	JX475863
NEU4	Germany, Neumarkt	2000		JX458225
NEU5	Germany, Neumarkt	2000		FJ158919
NEU6	Germany, Neumarkt	2000		FJ158920
NEU7	Germany, Neumarkt	2000		JX458226
NEU9	Germany, Neumarkt	2000		JX458227
NEU10	Germany, Neumarkt	2000		JX458228
NEU11	Germany, Neumarkt	2000		JX458229
NEU19	Germany, Neumarkt	2000	4	JX458230	JX467042	JX475474	JX475560	JX475643	JX475729	JX475815
NP1	Italy, Neapel/ Vorort	2000		EF153549
NP3	Italy, Neapel/ Vorort	2000		EF153552
NP6	Italy, Neapel/ Vorort	2000		EF153609
NP7	Italy, Neapel/ Vorort	2000		JX458231
NP9	Italy, Neapel/ Vorort	2000		JX458232
NP11	Italy, Neapel/ Vorort	2000		JX458233
NP12	Italy, Neapel/ Vorort	2000		JX458234
NP14	Italy, Neapel/ Vorort	2000		JX458235
NP15	Italy, Neapel/ Vorort	2000		JX458236
NP17	Italy, Neapel/ Vorort	2000		JX458237
NP18	Italy, Neapel/ Vorort	2000		JX458238
NP19	Italy, Neapel/ Vorort	2000		JX458239
NJ17	USA, New Jersey/Rockaway	1999	32	EF153600	JX467111	JX475543	JX475626	JX475712	JX475798	JX475884
PD6	Italy, Padua	NA		FJ158921
PD7	Italy, Padua	NA	6	FJ158922	JX467047	JX475479	JX475565	JX475648	JX475734	JX475820
PD8	Italy, Padua	NA		FJ158923
PD14	Italy, Padua	NA		JX458240
PD16	Italy, Padua	NA		JX458241
PD17	Italy, Padua	NA		JX458242
PD30	Italy, Padua	NA		JX458243
PD32	Italy, Padua	NA		JX458244
PD45	Italy, Padua	NA		JX458245
PD50	Italy, Padua	NA		JX458246
ROME1	Italy, Rome	1998	1	FJ158924	JX467036	JX475468	JX475554	JX475637	JX475723	JX475809
ROME3	Italy, Rome	1998	&	JX458247
ROME4	Italy, Rome	1998	11	FJ158925	JX467058	JX475490	JX475575	JX475659	JX475745	JX475831
ROME5	Italy, Rome	1998	26	FJ158926	JX467091	JX475523	JX475607	JX475692	JX475778	JX475864
ROME6	Italy, Rome	1998		JX458248
ROME8	Italy, Rome	1998	15	JX458249	JX467064	JX475496	JX475581	JX475665	JX475751	JX475837
ROME10	Italy, Rome	1998	1	JX458250	JX467037	JX475469	JX475555	JX475638	JX475724	JX475810
ROME11	Italy, Rome	1998	1	JX458251	JX467084	JX475516	JX475600	JX475685	JX475771	JX475857
ROME12	Italy, Rome	1998		JX458252
ROME17	Italy, Rome	1998	1	JX458253	JX467038	JX475470	JX475556	JX475639	JX475725	JX475811
ROME20	Italy, Rome	1998	21	JX458254	JX467079	JX475511	JX475595	JX475680	JX475766	JX475852
ROME31	Italy, Rome	1998	18	JX458255	JX467072	JX475504	JX475588	JX475673	JX475759	JX475845
SFS8	Israel, NOCanyon/2nd station	1997	29	FJ158928	JX467100	JX475532	JX475615	JX475701	JX475787	JX475873
SFS9	Israel, NOCanyon/2nd station	1997		FJ158929
SFS12	Israel, NOCanyon/2nd station	1997		FJ158927
SFS13	Israel, NOCanyon/2nd station	1997		JX458256
SFS14	Israel, NOCanyon/2nd station	1997		JX458257
SFS17	Israel, NOCanyon/2nd station	1997		JX458258
SFS20	Israel, NOCanyon/2nd station	1997		JX458259
SFS25	Israel, NOCanyon/2nd station	1997		JX458260
SFS26	Israel, NOCanyon/2nd station	1997		JX458261
SFS27	Israel, NOCanyon/2nd station	1997		JX458262
SFS28	Israel, NOCanyon/2nd station	1997		JX458263
SOF1	Bulgaria, Sofia	1999	6	FJ158930	JX467048	JX475480	JX475566	JX475649	JX475735	JX475821
SOF3	Bulgaria, Sofia	1999		FJ158931
SOF4	Bulgaria, Sofia	1999		FJ158932
SOF5	Bulgaria, Sofia	1999		JX458264
SOF6	Bulgaria, Sofia	1999		JX458265
SOF7	Bulgaria, Sofia	1999	37	JX458266	JX467121	JX475553	JX475636	JX475722	JX475808	JX475894
SOF8	Bulgaria, Sofia	1999		JX458267
SOF10	Bulgaria, Sofia	1999		JX458268
SOF11	Bulgaria, Sofia	1999		JX458269
SOF12	Bulgaria, Sofia	1999		JX458270
SZ4	Italy, Sicily	1998		FJ158933
SZ6	Italy, Sicily	1998		FJ158934
SZ8	Italy, Sicily	1998		FJ158935
SZ10	Italy, Sicily	1998		JX458271
SZ13	Italy, Sicily	1998	&	JX458272
SZ14	Italy, Sicily	1998		JX458273
SZ16	Italy, Sicily	1998	24	JX458274	JX467082	JX475514	JX475598	JX475683	JX475769	JX475855
SZ18	Italy, Sicily	1998		JX458275
SZ20	Italy, Sicily	1998		JX458276	JX467049	JX475481	JX475567	JX475650	JX475736	JX475822
SZ24	Italy, Sicily	1998		JX458277
SZ25	Italy, Sicily	1998	11	JX458278	JX467059	JX475491	JX475576	JX475660	JX475746	JX475832
TEX16	The Netherlands, Texel	1997		EF153601
TEX17	The Netherlands, Texel	1997		EF153603
TEX18	The Netherlands, Texel	1997		EF153608
TEX19	The Netherlands, Texel	1997	26	JX458279	JX467092	JX475524	JX475608	JX475693	JX475779	JX475865
TEX20	The Netherlands, Texel	1997		JX458280
TEX21	The Netherlands, Texel	1997		JX458281
TEX22	The Netherlands, Texel	1997		JX458282
TEX29	The Netherlands, Texel	1997		JX458283
TEX33	The Netherlands, Texel	1997		JX458284
TEX35	The Netherlands, Texel	1997		JX458285
TU2	Tunisia, Djerba	2001		EF153538
TU3	Tunisia, Djerba	2001		EF153515
TU4	Tunisia, Djerba	2001		EF153604
TU14	Tunisia, Djerba	2001		JX458286
TU15	Tunisia, Djerba	2001		JX458287
TU16	Tunisia, Djerba	2001		JX458288
TU19	Tunisia, Djerba	2001	&	JX458289
TU27	Tunisia, Djerba	2001	26	JX458290	JX467093	JX475525	JX475609	JX475694	JX475780	JX475866
TU28	Tunisia, Djerba	2001		JX458291
TU29	Tunisia, Djerba	2001		JX458292
VVC1	Greece, Crete /East of Heraklion	2006	26	FJ158936	JX467094	JX475526	FJ158960	JX475695	JX475781	JX475867
VVC2	Greece, Crete /East of Heraklion	2006	16	FJ158937	JX467070	JX475502	FJ158961	JX475671	JX475757	JX475843
VVC9	Greece, Crete /East of Heraklion	2006	8	FJ158944	JX467052	JX475484	FJ158968	JX475653	JX475739	JX475825
WAR1	Germany, Weil am Rhein	2000		EF153589
WAR2	Germany, Weil am Rhein	2000		EF153587
WAR3	Germany, Weil am Rhein	2000		EF153537
WAR4	Germany, Weil am Rhein	2000		JX458293
WAR5	Germany, Weil am Rhein	2000		JX458294
WAR8	Germany, Weil am Rhein	2000		JX458295
WAR9	Germany, Weil am Rhein	2000		JX458296
WAR14	Germany, Weil am Rhein	2000		JX458297
WAR17	Germany, Weil am Rhein	2000		JX458298
WAR19	Germany, Weil am Rhein	2000		JX458299
SC2	USA, North Carolina/West End	2000	35	JX458320	JX467119	JX475551	JX475634	JX475720	JX475806	JX475892
SC4	USA, North Carolina/West End	2000		EF153528
SC6	USA, North Carolina/West End	2000	32	JX458324	JX467113	JX475545	JX475628	JX475714	JX475800	JX475886
SC15	USA, North Carolina/West End	2000	32	JX458318	JX467112	JX475544	JX475627	JX475713	JX475799	JX475885
SC18	USA, North Carolina/West End	2000		JX458319
SC19	USA, North Carolina/West End	2000		EF153519
SC20	USA, North Carolina/West End	2000		JX458321
SC23	USA, North Carolina/West End	2000		JX458322
SC25	USA, North Carolina/West End	2000		EF153612
SC29	USA, North Carolina/West End	2000		JX458323
AF200828	USA		38	AF200828	AF200828	AF200828	AF200828	AF200828	AF200828	AF200828
AF200829	Zimbabwe		39	AF200829	AF200829	AF200829	AF200829	AF200829	AF200829	AF200829
AMH3	USA (*stock number 4265)	1939	32	FJ158950	JX467104	JX475536	JX475619	JX475705	JX475791	JX475877
BS1	Spain, Barcelona (*stock number 3844)	1954	6	FJ158953	JX467044	JX475476	JX475562	JX475645	JX475731	JX475817
CA1	South Africa, Capetown (*stock number 3846)	1954	5	FJ158955	JX467043	JX475475	JX475561	JX475644	JX475730	JX475816
LAUS	Switzerland (*stock number 4268)	1938	9	FJ158956	JX467053	JX475485	JX475570	JX475654	JX475740	JX475826
NO1	USA, Louisiana/ New Orleans (*stock number 3860)	1954	32	FJ158957	JX467116	JX475548	JX475631	JX475717	JX475803	JX475889
RC1	USA, California/ Riverside (*stock number 3865)	1954	25	FJ158958	JX467083	JX475515	JX475599	JX475684	JX475770	JX475856
SAMARKAND	Kazakhstan (*stock number 4270)	1936	10	FJ158959	JX467054	JX475486	JX475571	JX475655	JX475741	JX475827
Samples included in the COI dataset and shown in Figure1 (main text) are highlighted in bold
£ haplotypes inferred from the seven concatenated mtDNA fragments and tested for recombination
*Bloomington Drosophila Stock Center
& samples also sequenced for the seven mtDNA fragments but found to be heteroplasmic and therefore excluded from the recombination tests.
AF200828 and AF200829 were extracted from GenBank
NA stands for non available information
