# Supplementary material for: Extensive paternal mtDNA leakage in natural populations of Drosophila melanogaster
Source: Mol Ecol. 2013 Mar 4;22(8):2106–17. doi: 10.1111/mec.12256 (PMC3659417; doi:10.1111/mec.12256)
Supplement: Supplementary file 4 [file mec0022-2106-SD4.xls]

## Sheet: TableS2
Table S2: List of primers used for PCR and sequencing of mtDNA fragments
Locus	Primer Name	Sequence 5'-3'	Product Size (bp)	Tan (°C)
ND2	717ND2F2	ATTGGAGCTATTGGAGGATT	639	57
	1355ND2R2	TGCAATTTTGAAGGAGTAAGTT
COI	1595COIF	ATCCTGGAGCATTAATTGGAGA	690	55
	2284COIR	TTCCTAGAGAACCAAAAGTTTCC
ATPase6	4080ATPase6F	TCTGTATTYGACCCCTCAGC	685	60
	4764ATPase6R	TGRAAAGGGTGATTTGAGTGTG
ND5	7173ND5F	TGAATAATAGCCCCAGCACA	614	60
	7786ND5R	GGGTGAGATGGTTTAGGACTTG
ND4	9381ND4R	AGGTTGTGATATATTATCTTATGGA	595	48
	8787ND4F	AATTCAAACAAATCTATACTTCAAA
Cyt-b	10699CytbF	TGTCGAGACGTTAATTATGGTTG	604	60
	11302CytbR	CTGGTTGAATATGGGCAGGT
ND1	12535ND1R	AAAGGTCCTAATAAAGTTGG	592	51
	11944ND1F	AAATTCTCGCATATTCAGC
