# Supplementary material for: Extensive paternal mtDNA leakage in natural populations of Drosophila melanogaster
Source: Mol Ecol. 2013 Mar 4;22(8):2106–17. doi: 10.1111/mec.12256 (PMC3659417; doi:10.1111/mec.12256)
Supplement: Supplementary file 5 [file mec0022-2106-SD5.xls]

## Sheet: TableS3
Table S3: List of primers and probe used in the quantification of heteroplasmy by allele specific RT-qPCR
	Name	Sequence	COI haplotype Specificity*
Primers	1756TF	5’-ATAAATAATATAAGATTTTGAGTT-3’	2,5,6,8 and 13
	1756AF	5’-ATAAATAATATAAGATTTTGAGTA-3’	1,10,11,15,17,18 and 20
	1812F	5’-TAGAATAGTTGAAAATGGAG-3’	Both
	1901R	5’-AATGTAGAGAAAAAATAGCTA-3’	Both
TaqMan Probe	1888	5’-CTCCACCATGAGCAATTCCAGCGGA-3’
*According to haplotype network shown in Fig.1B
