# Supplementary material for: Extensive paternal mtDNA leakage in natural populations of Drosophila melanogaster
Source: Mol Ecol. 2013 Mar 4;22(8):2106–17. doi: 10.1111/mec.12256 (PMC3659417; doi:10.1111/mec.12256)
Supplement: Supplementary file 6 [file mec0022-2106-SD6.xls]

## Sheet: TableS4
Table S4: Results of the heteroplasmy screen in natural populations using allele specific RT-qPCR
Individuals tested	allele specific RT-qPCR	%HapLi	STDCt Total	STDCtArms
AG21	1756TF	1.0	0.18	0.01
BDX14	1756TF	0.0	0.20	0.50
BDX2	1756TF	0.1	0.08	1.01
BDX5	1756TF	0.0	0.05	0.16
DIA6	1756TF	0.0	0.12	0.66
EVO17	1756TF	0.0	0.28	0.07
EVO3	1756TF	0.1	0.37	0.54
EVO6	1756TF	0.0	0.06	0.26
FI7	1756TF	0.0	0.00	0.78
FI9	1756TF	1.5	0.15	0.32
GOT12	1756TF	0.1	0.03	0.40
IS3	1756TF	0.0	0.21	0.01
KAT8	1756TF	0.1	0.01	0.11
KBH48	1756TF	0.0	0.04	0.23
KBH56	1756TF	0.0	0.03	0.10
KR10	1756TF	0.0	0.00	0.37
KRE11	1756TF	0.1	0.01	0.24
KRE15	1756TF	0.1	0.47	0.07
MAR5	1756TF	0.0	0.04	0.41
MAR8	1756TF	0.0	0.05	0.49
MOSK107	1756TF	0.0	0.02	0.09
NEU4	1756TF	0.5	0.07	0.11
NEU7	1756TF	0.0	0.00	0.09
PD14	1756TF	0.0	0.02	0.41
PD32	1756TF	0.1	0.10	0.34
PD50	1756TF	0.6	0.09	0.01
ROME12	1756TF	0.4	0.12	0.44
ROME6	1756TF	1.4	0.04	0.39
SOF5	1756TF	0.1	0.24	0.14
SZ14	1756TF	0.0	0.13	0.03
SZ20	1756TF	0.3	0.11	0.11
TU14	1756TF	0.0	0.04	1.68
TU16	1756TF	0.0	0.14	0.26
ROME4*	1756TF	0.0	0.08	0.79
BDX11	1756AF	und.	0.05	und.
BDX4	1756AF	und.	0.12	und.
BDX8	1756AF	und.	0.29	und.
CH12	1756AF	0.0	0.02	0.05
EVO18	1756AF	und.	0.17	und.
FI13	1756AF	1.4	0.05	0.23
GOT6	1756AF	0.1	0.08	0.23
GOT8	1756AF	und.	0.04	und.
IS5	1756AF	und.	0.01	und.
IS9	1756AF	und.	0.10	und.
KABE1	1756AF	und.	0.01	und.
KAT12	1756AF	0.1	0.11	1.39
KAT6	1756AF	0.0	0.05	0.98
KAT7	1756AF	0.1	0.07	0.42
KBH51	1756AF	und.	0.13	und.
KBH54	1756AF	0.0	0.08	0.22
MAR12	1756AF	0.0	0.29	0.43
MAR7	1756AF	und.	0.03	und.
MOSK106	1756AF	und.	0.09	und.
MOSK109	1756AF	und.	0.17	und.
NEU10	1756AF	und.	0.11	und.
NP18	1756AF	und.	0.02	und.
ROME11	1756AF	0.2	0.04	0.15
ROME5	1756AF	0.0	0.03	0.69
SFS8	1756AF	und.	0.05	und.
SFS9	1756AF	0.0	0.08	0.14
SOF4	1756AF	0.0	0.07	0.76
SOF7	1756AF	0.0	0.04	0.16
SZ16	1756AF	0.1	0.02	0.34
SZ18	1756AF	0.3	0.02	0.71
TEX33	1756AF	und.	0.12	und.
TU19	1756AF	0.0	0.01	0.15
WAR14	1756AF	und.	0.09	und.
PD17 *	1756AF	2.78	0.15	0.45
*ROME4 and PD17 had to be excluded because Ct values were outside the range of the standard curves
%HapLi is the proportion of the lower frequency mtDNA haplotype L (HapL) present in an individual relative to the total amount of mtDNA
ARMS Assay indicates which allele was assayed: 1756AF= allele A was tested, 1756TF= allele T was tested
STDCtTotal refers to the standard deviation between Ct values for the Total assay
STDCtARMS refers to the standard deviation between Ct values for the ARMS assay
