# Supplementary material for: Extensive paternal mtDNA leakage in natural populations of Drosophila melanogaster
Source: Mol Ecol. 2013 Mar 4;22(8):2106–17. doi: 10.1111/mec.12256 (PMC3659417; doi:10.1111/mec.12256)
Supplement: Supplementary file 7 [file mec0022-2106-SD7.xls]

## Sheet: TableS5
Table S5: Experimental Crosses to test for rate of paternal leakage
Cross label	Female*	Female COI haplotype	Male	Male COI haplotype	Offspring tested	RT-qPCR Result(delta Ct)
C1R1	Evo17	17	Evo1	2	C1R1m1	15.02
					C1R1m2	15.91
					C1R1f1	15.98
					C1R1f2	15.83
C1R2	Evo17	17	Evo1	2	C1R2m1	und.
					C1R2m2	und.
					C1R2f1	16.86
					C1R2f2	17.19
C1R3	Evo17	17	Evo1	2	C1R3m1	und.
					C1R3m2	und.
					C1R3f1	16.98
					C1R3f2	und.
C1RR1	Evo1	2	Evo17	17	C1RR1m1	17.9538
					C1RR1m2	und.
					C1RR1f1	18.0485
					C1RR1f2	18.1481
C1RR2	Evo1	2	Evo17	17	C1RR2m1	17
					C1RR2m2	15
					C1RR2f1	15.47
					C1R2Rf2	18.39
C1RR3	Evo1	2	Evo17	17	C1RR3m1	und.
					C1RR3m2	17.64
					C1RR3f1	19.04
					C1RR3f2	18.74
C2R1	Evo17	17	Evo9	2	C2R1m1	16.24
					C2R1m2	15.05
					C2R1f1	13.4
					C2R1f2	13.31
C2R2	Evo17	17	Evo9	2	C2R2m1	14.74
					C2R2m2	14.23
					C2R2f1	14.07
					C2R2f2	14.34
C2R3	Evo17	17	Evo9	2	C2R3m1	15.41
					C2R3m2	15.24
					C2R3f1	14.0836
					C2R3f2	14.6466
C2RR1	Evo9	2	Evo17	17	C2RR1m1	und.
	9.75				C2RR1m2	und.
					C2RR1f1	18.51
					C2RR1f2	7.57
C2RR2	Evo9	2	Evo17	17	C2RR2m1	18.35
	12.38				C2RR2m2	und.
					C2RR2f1	8.65
					C2RR2f2	5.68
C2RR3	Evo9	2	Evo17	17	C2RR3m1	und.
					C2RR3m2	und.
					C2RR3f1	und.
					C2RR3f2	und.
C3R1	Evo2	10	Evo1	2	C3R1m1	16.32
					C3R1m2	16.12
					C3R1f1	16.84
					C3R1f2	17.33
C3R2	Evo2	10	Evo1	2	C3R2m1	und.
					C3R2m2	und.
					C3R2f1	17.3
					C3R2f2	16.68
C3R3	Evo2	10	Evo1	2	C3R3m1	15.97
					C3R3m2	16.7
					C3R3f1	16.92
					C3R3f2	15.97
C3RR1	Evo1	2	Evo2	10	C3RR1m1	und.
					C3RR1m2	19.42
					C3RR1f1	18.61
					C3RR1f2	18.38
C3RR2	Evo1	2	Evo2	10	C3RR2m1	19.48
					C3RR2m2	19.54
					C3RR2f1	19.53
					C3RR2f2	18.43
C3RR3	Evo1	2	Evo2	10	C3RR3m1	18.37
					C3RR3m2	18.56
					C3RR3f1	17.71
					C3RR3f2	17.78
C4R1	Evo2	10	Evo9	2	C4R1m1	14.23
					C4R1m2	14.53
					C4R1f1	16.44
					C4R1f2	15.65
C4R2	Evo2	10	Evo9	2	C4R2m1	15.0547
					C4R2m2	15.44
					C4R2f1	13.8617
					C4R2f2	14.1454
C4R3	Evo2	10	Evo9	2	C4R3m1	12.27
					C4R3m2	14.71
					C4R3f1	15.49
					C4R3f2	15.83
C4RR1	Evo9	2	Evo2	10	C4RR1m1	15.54
	8.45				C4RR1m2	17.9
					C4RR1f1	18.21
					C4RR1f2	8.74
C4RR2	Evo9	2	Evo2	10	C4RR2m1	19.42
	9.09				C4RR2m2	8.86
					C4RR2f1	9.15
					C4RR2f2	9.46
C4RR3	Evo9	2	Evo2	10	C4RR3m1	und.
					C4RR3m2	und.
					C4RR3f1	19.68
					C4RR3f2	19.27
C5R1	Evo6	10	Evo10	2	C5R1m1	und.
					C5R1m2	13.55
					C5R1f1	16.7
					C5R1f2	16.8
C5R2	Evo6	10	Evo10	2	C5R2m1	15
					C5R2m2	14
					C5R2f1	14.97
					C5R2f2	15.2
C5R3	Evo6	10	Evo10	2	C5R3m1	18.4
					C5R3m2	16.09
					C5R3f1	14.86
					C5R3f2	15.85
C5RR1	Evo10	2	Evo6	10	C5RR1m1	und.
					C5RR1m2	18.09
					C5RR1f1	19.58
					C5RR1f2	20.58
C5RR2	Evo10	2	Evo6	10	C5RR2m1	15.47
					C5RR2m2	und.
					C5RR2f1	13.48
					C5RR2f2	14.12
C5RR3	Evo10	2	Evo6	10	C5RR3m1	und.
					C5RR3m2	und.
					C5RR3f1	18.99
					C5RR3f2	18.56
C6R1	Evo6	10	Evo1	2	C6R1m1	14.66
					C6R1m2	15.54
					C6R1f1	und.
					C6R1f2	17.42
C6R2	Evo6	10	Evo1	2	C6R2m1	und.
					C6R2m2	und.
					C6R2f1	und.
					C6R2f2	14.06
C6R3	Evo6	10	Evo1	2	C6R3m1	und.
					C6R3m2	und.
					C6R3f1	15.74
					C6R3f2	und.
C6RR1	Evo1	2	Evo6	10	C6RR1m1	18.86
					C6RR1m2	18.58
					C6RR1f1	18.38
					C6RR1f2	18.21
C6RR2	Evo1	2	Evo6	10	C6RR2m1	und.
					C6RR2m2	17.62
					C6RR2f1	16.39
					C6RR2f2	16.55
C6RR3	Evo1	2	Evo6	10	C6RR3m1	16.88
					C6RR3m2	16.63
					C6RR3f1	18.09
					C6RR3f2	18.11
C7R1	Evo7	10	Evo10	2	C7R1m1	10.97
	14.46				C7R1m2	15.66
					C7R1f1	14.49
					C7R1f2	14.71
C7R2	Evo7	10	Evo10	2	C7R2m1	6.88
	9.86				C7R2m2	14.5
					C7R2f1	14.97
					C7R2f2	14.71
C7R3	Evo7	10	Evo10	2	C7R3m1	13.83
	9.13				C7R3m2	14.79
					C7R3f1	14.65
					C7R3f2	14.86
C8RR1	Evo9	2	Evo7	10	C8RR1m1	und.
					C8RR1m2	18.01
					C8RR1f1	18.59
					C8RR1f2	16.32
C8RR2	Evo9	2	Evo7	10	C8RR2m1	7.35
	10.17				C8RR2m2	18.42
					C8RR2f1	17.74
					C8RR2f2	18.52
C8RR3	Evo9	2	Evo7	10	C8RR3m1	18.7
					C8RR3m2	20.36
					C8RR3f1	20.08
					C8RR3f2	19.62
C9R1	Evo17	17	Evo10	2	C9R1m1	und.
					C9R1m2	10.81
					C9R1f1	16.4
					C9R1f2	und.
C9R2	Evo17	17	Evo10	2	C9R2m1	12.93
					C9R2m2	12.13
					C9R2f1	14.96
					C9R2f2	12.69
C9R3	Evo17	17	Evo10	2	C9R3m1	16.98
					C9R3m2	17.07
					C9R3f1	16.5
					C9R3f2	und.
C9RR2	Evo10	2	Evo17	17	C9RR2m1	20.37
					C9RR2m2	20.54
					C9RR2f1	20.08
					C9RR2f2	und.
C9RR3	Evo10	2	Evo17	17	C9RR3m1	3.67
	8.56				C9RR3m2	3.47
					C9RR3f1	5.18
					C9RR3f2	4.31
All females used to setup a cross were up to 3 days old virgins
* When some of the offspring of a cross was heteroplasmic we also tested the mother. Numbers below the female line label refer to delta Ct values for
that female.
