# Supplementary material for: Extensive paternal mtDNA leakage in natural populations of Drosophila melanogaster
Source: Mol Ecol. 2013 Mar 4;22(8):2106–17. doi: 10.1111/mec.12256 (PMC3659417; doi:10.1111/mec.12256)
Supplement: Supplementary file 8 [file mec0022-2106-SD8.xls]

## Sheet: TableS6
Table S6 Distribution of heteroplasmy among progeny of heteroplasmic females
S_type	S_Family	Mother	Father	Sex	S_Generation	S_Label	%HapLi
Cross	C2RR2	Evo9	Evo17	female	F0	C2RR2F0f	0.4
Cross	C2RR2	Evo9	Evo17	male	F1	C2RR2m1	0.0
Cross	C2RR2	Evo9	Evo17	male	F1	C2RR2m2	0.0
Cross	C2RR2	Evo9	Evo17	male	F1	C2RR2m3	1.9
Cross	C2RR2	Evo9	Evo17	male	F1	C2RR2m4	0.0
Cross	C2RR2	Evo9	Evo17	male	F1	C2RR2m5	2.1
Cross	C2RR2	Evo9	Evo17	male	F1	C2RR2m6	1.6
Cross	C2RR2	Evo9	Evo17	male	F1	C2RR2m7	0.0
Cross	C2RR2	Evo9	Evo17	male	F1	C2RR2m8	1.6
Cross	C2RR2	Evo9	Evo17	male	F1	C2RR2m9	0.0
Cross	C2RR2	Evo9	Evo17	male	F1	C2RR2m10	2.4
Cross	C2RR2	Evo9	Evo17	male	F1	C2RR2m11	1.9
Cross	C2RR2	Evo9	Evo17	male	F1	C2RR2m12	1.9
Cross	C2RR2	Evo9	Evo17	male	F1	C2RR2m13	1.3
Cross	C2RR2	Evo9	Evo17	male	F1	C2RR2m14	0.0
Cross	C2RR2	Evo9	Evo17	male	F1	C2RR2m15	0.0
Cross	C2RR2	Evo9	Evo17	male	F1	C2RR2m16	2.4
Cross	C2RR2	Evo9	Evo17	male	F1	C2RR2m17	2.0
Cross	C2RR2	Evo9	Evo17	male	F1	C2RR2m18	2.5
Cross	C2RR2	Evo9	Evo17	male	F1	C2RR2m20	0.0
Cross	C4RR2	Evo9	Evo2	female	F0	C4RR2F0f	0.6
Cross	C4RR2	Evo9	Evo2	male	F1	C4RR2F1m1	1.5
Cross	C4RR2	Evo9	Evo2	male	F1	C4RRF1m2	0.0
Cross	C4RR2	Evo9	Evo2	male	F1	C4RR2F1m3	2.3
Cross	C4RR2	Evo9	Evo2	male	F1	C4RR2F1m4	1.9
Cross	C4RR2	Evo9	Evo2	male	F1	C4RR2F1m5	0.0
Cross	C4RR2	Evo9	Evo2	male	F1	C4RR2F1m6	1.1
Cross	C4RR2	Evo9	Evo2	male	F1	C4RR2F1m7	0.0
Cross	C4RR2	Evo9	Evo2	male	F1	C4RR2F1m9	0.0
Cross	C4RR2	Evo9	Evo2	male	F1	C4RR2F1m10	2.2
Cross	C4RR2	Evo9	Evo2	male	F1	C4RR2F1m11	0.0
Cross	C4RR2	Evo9	Evo2	male	F1	C4RR2F1m12	0.0
Cross	C4RR2	Evo9	Evo2	male	F1	C4RR2F1m14	1.7
Cross	C4RR2	Evo9	Evo2	male	F1	C4RR2F1m15	0.0
Cross	C4RR2	Evo9	Evo2	male	F1	C4RR2F1m16	1.4
Cross	C4RR2	Evo9	Evo2	male	F1	C4RR2F1m17	1.5
Cross	C4RR2	Evo9	Evo2	male	F1	C4RR2F1m18	0.0
Cross	C4RR2	Evo9	Evo2	male	F1	C4RR2F1m19	0.0
Cross	C4RR2	Evo9	Evo2	male	F1	C4RR2F1m20	2.6
Cross	C9RR3	Evo10	Evo17	female	F0	C9RR3F0f	0.5
Cross	C9RR3	Evo10	Evo17	male	F1	C9RR3F1m2	3.0
Cross	C9RR3	Evo10	Evo17	male	F1	C9RR3F1m4	0.0
Cross	C9RR3	Evo10	Evo17	male	F1	C9RR3F1m5	2.0
Cross	C9RR3	Evo10	Evo17	male	F1	C9RR3F1m6	1.6
Cross	C9RR3	Evo10	Evo17	male	F1	C9RR3F1m7	0.0
Cross	C9RR3	Evo10	Evo17	male	F1	C9RR3F1m8	0.0
Cross	C9RR3	Evo10	Evo17	male	F1	C9RR3F1m9	0.0
Cross	C9RR3	Evo10	Evo17	male	F1	C9RR3F1m10	1.4
Cross	C9RR3	Evo10	Evo17	male	F1	C9RR3F1m11	1.6
Cross	C9RR3	Evo10	Evo17	male	F1	C9RR3F1m12	0.0
Cross	C9RR3	Evo10	Evo17	male	F1	C9RR3F1m13	1.9
Cross	C9RR3	Evo10	Evo17	male	F1	C9RR3F1m14	0.0
Cross	C9RR3	Evo10	Evo17	male	F1	C9RR3F1m16	0.0
Cross	C9RR3	Evo10	Evo17	male	F1	C9RR3F1m17	2.2
Cross	C9RR3	Evo10	Evo17	male	F1	C9RR3F1m18	2.2
Cross	C9RR3	Evo10	Evo17	male	F1	C9RR3F1m19	2.2
Cross	C9RR3	Evo10	Evo17	male	F1	C9RR3F1m20	2.8
NatPop	KR6	NA	NA	female	F1	Kr6.3f	27.2
NatPop	KR6	NA	NA	female	F1	Kr6.4f	45.1
NatPop	KR6	NA	NA	female	F1	Kr6.6f	0.0
NatPop	KR6	NA	NA	female	F1	Kr6.7 f	0.0
NatPop	KR6	NA	NA	female	F1	Kr6.8f	0.0
NatPop	KR6	NA	NA	female	F1	Kr6.9 f	5.6
NatPop	KR6	NA	NA	female	F1	Kr6.11f	0.0
NatPop	KR6	NA	NA	female	F1	Kr6.13f	0.0
NatPop	KR6	NA	NA	female	F1	Kr6.14f	0.0
NatPop	KR6	NA	NA	female	F1	Kr6.15f	0.0
NatPop	KR6	NA	NA	female	F1	Kr6.16 f	0.0
NatPop	KR6	NA	NA	female	F1	Kr6.17f	9.7
NatPop	KR6	NA	NA	female	F1	Kr6.19f	13.1
NatPop	KR6	NA	NA	female	F1	Kr6.20f	19.2
NatPop	KR6	NA	NA	female	F1	Kr6.21f	0.5
NatPop	KR6	NA	NA	female	F1	Kr6.23f	19.1
NatPop	KR6	NA	NA	female	F1	Kr6.24f	20.5
NatPop	KR6	NA	NA	female	F1	Kr6.28f	0.0
NatPop	KR6	NA	NA	female	F1	Kr6.30f	13.2
NatPop	KR6	NA	NA	male	F1	Kr6.1m	12.2
NatPop	KR6	NA	NA	male	F1	Kr6.2 m	7.0
NatPop	KR6	NA	NA	male	F1	Kr6.3m	0.0
NatPop	KR6	NA	NA	male	F1	Kr6.4m	0.0
NatPop	KR6	NA	NA	male	F1	Kr6.5m	19.9
NatPop	KR6	NA	NA	male	F1	Kr6.6m	11.3
NatPop	KR6	NA	NA	male	F1	Kr6.7m	6.6
NatPop	KR6	NA	NA	male	F1	Kr6.8m	0.0
NatPop	KR6	NA	NA	male	F1	Kr6.9m	0.0
NatPop	KR6	NA	NA	male	F1	Kr6.11m	19.0
NatPop	KR6	NA	NA	male	F1	Kr6.12m	15.3
NatPop	KR6	NA	NA	male	F1	Kr6.13m	0.0
NatPop	KR6	NA	NA	male	F1	Kr6.14m	33.8
NatPop	KR6	NA	NA	male	F1	Kr6.14m	11.2
NatPop	KR6	NA	NA	male	F1	Kr6.17m	0.0
NatPop	KR6	NA	NA	male	F1	Kr6.18m	0.0
NatPop	KR6	NA	NA	male	F1	Kr6.20m	11.4
NatPop	KR6	NA	NA	male	F1	Kr6.21m	33.3
NatPop	KR6	NA	NA	male	F1	Kr6.22m	13.2
NatPop	KR6	NA	NA	male	F1	Kr6.23m	0.0
NatPop	KR6	NA	NA	male	F1	Kr6.24m	15.1
NatPop	KR6	NA	NA	male	F1	Kr6.25m	8.7
NatPop	KR6	NA	NA	male	F1	Kr6.26m	21.0
NatPop	KR6	NA	NA	male	F1	Kr6.27m	23.4
NatPop	KR6	NA	NA	male	F1	Kr6.28m	0.0
NatPop	KR6	NA	NA	male	F1	Kr6.29m	0.0
NatPop	KR6	NA	NA	male	F1	Kr6.30m	0.0
NatPop	Moskau104	NA	NA	female	F1	Moskau104.1f	8.9
NatPop	Moskau104	NA	NA	female	F1	Moskau104.1f	9.1
NatPop	Moskau104	NA	NA	female	F1	Moskau104.2f	0.0
NatPop	Moskau104	NA	NA	female	F1	Moskau104.2f	0.0
NatPop	Moskau104	NA	NA	female	F1	Moskau104.6f	0.1
NatPop	Moskau104	NA	NA	female	F1	Moskau104.7f	0.1
NatPop	Moskau104	NA	NA	female	F1	Moskau104.11f	18.9
NatPop	Moskau104	NA	NA	male	F1	Moskau104.1m	15.8
NatPop	Moskau104	NA	NA	male	F1	Moskau104.2m	0.0
NatPop	Moskau104	NA	NA	male	F1	Moskau104.4m	0.0
NatPop	Moskau104	NA	NA	male	F1	Moskau104.5m	0.0
NatPop	Moskau104	NA	NA	male	F1	Moskau104.6m	6.4
NatPop	Moskau104	NA	NA	male	F1	Moskau104.7m	0.0
NatPop	Moskau104	NA	NA	male	F1	Moskau104.9m	0.0
NatPop	Moskau104	NA	NA	male	F1	Moskau104.10m	0.0
NatPop	Moskau104	NA	NA	male	F1	Moskau104.11m	0.0
NatPop	Moskau104	NA	NA	male	F1	Moskau104.12m	0.0
NatPop	Moskau104	NA	NA	male	F1	Moskau104.13m	6.4
NatPop	Moskau104	NA	NA	male	F1	Moskau104.14m	11.3
NatPop	Neu1	NA	NA	female	F1	Neu1.1f	29.07
NatPop	Neu1	NA	NA	female	F1	Neu1.2f	0.0
NatPop	Neu1	NA	NA	female	F1	Neu1.3f	0.0
NatPop	Neu1	NA	NA	female	F1	Neu1.4f	0.66
NatPop	Neu1	NA	NA	female	F1	Neu1.6f	39.22
NatPop	Neu1	NA	NA	female	F1	Neu1.7f	0.0
NatPop	Neu1	NA	NA	female	F1	Neu1.9f	0.0
NatPop	Neu1	NA	NA	female	F1	Neu1.10f	22.72
NatPop	Neu1	NA	NA	female	F1	Neu1.11f	14.38
NatPop	Neu1	NA	NA	female	F1	Neu1.12f	0.0
NatPop	Neu1	NA	NA	female	F1	Neu1.13f	0.0
NatPop	Neu1	NA	NA	female	F1	Neu1.14f	0.0
NatPop	Neu1	NA	NA	male	F1	Neu1.1m	29.24
NatPop	Neu1	NA	NA	male	F1	Neu1.2m	19.39
NatPop	Neu1	NA	NA	male	F1	Neu1.3m	0.0
NatPop	Neu1	NA	NA	male	F1	Neu1.4m	0.0
NatPop	Neu1	NA	NA	male	F1	Neu1.5m	14.16
NatPop	Neu1	NA	NA	male	F1	Neu1.6m	0.0
NatPop	Neu1	NA	NA	male	F1	Neu1.7m	0.0
NatPop	Neu1	NA	NA	male	F1	Neu1.8m	24.53
NatPop	Neu1	NA	NA	male	F1	Neu1.9m	25.80
NatPop	Neu1	NA	NA	male	F1	Neu1.10m	24.51
NatPop	Neu1	NA	NA	male	F1	Neu1.11m	0.0
NatPop	Neu1	NA	NA	male	F1	Neu1.12m	21.09
NatPop	Neu1	NA	NA	male	F1	Neu1.13m	0.02
NatPop	Neu1	NA	NA	male	F1	Neu1.14m	26.72
