# Supplementary material for: Extensive paternal mtDNA leakage in natural populations of Drosophila melanogaster
Source: Mol Ecol. 2013 Mar 4;22(8):2106–17. doi: 10.1111/mec.12256 (PMC3659417; doi:10.1111/mec.12256)
Supplement: Supplementary file 9 [file mec0022-2106-SD9.xls]

## Sheet: TableS7
Table S7	Diversity estimates for a 554bp fragment of the mt: CoI gene in natural populations of D. melanogaster
	Nseq	S	h	Hd (StdHd)	Pi (StdPi)
Eur/Med	267	11	10	0.64 (0.03)	0.0050 (0.0003)
AG	4	3	2	0.50 (0.27)	0.0027 (0.0014)
BDX	10	8	5	0.76 (0.13)	0.0057 (0.0015)
CH	10	4	3	0.71 (0.09)	0.0032 (0.0006)
DIA	6	0	1	0.00 (0.00 )	0.0000 (0.0000)
EGY	7	0	1	0.00 (0.00 )	0.0000 (0.0000)
EVO	10	6	3	0.64 (0.10)	0.0034 (0.0011)
FI	10	7	3	0.69 (0.10)	0.0052 (0.0015)
GOT	10	4	3	0.71 (0.09)	0.0039 (0.0005)
IS	10	2	2	0.36 (0.16)	0.0013 (0.0006)
KABE	10	1	2	0.20 (0.15)	0.0004 (0.0003)
KAT	10	7	4	0.64 (0.15)	0.0051 (0.0017)
KBH	11	2	2	0.55 (0.07)	0.0020 (0.0003)
KR	14	7	3	0.39 (0.15)	0.0038 (0.0015)
KRE	16	6	2	0.13 (0.11)	0.0014 (0.0012)
MAR	10	2	2	0.47 (0.13)	0.0017 (0.0005)
MOSKAU	11	6	4	0.60 (0.15)	0.0032 (0.0013)
NEU	12	8	4	0.56 (0.15)	0.0048 (0.0016)
NP	12	0	1	0.00 (0.00)	0.0000 (0.0000)
PD	10	8	3	0.64 (0.10)	0.0072 (0.001)
ROME	12	9	4	0.77 (0.07)	0.0073 (0.001)
SFS	11	1	2	0.18 (0.14)	0.0003 (0.0003)
SOF	10	7	2	0.56 (0.08)	0.0070 (0.0009)
SZ	11	8	4	0.80 (0.08)	0.0051 (0.0013)
TEX	10	0	1	0.00 (0.00 )	0.0000 (0.0000)
TU	10	3	2	0.47 (0.13)	0.0025 (0.0007)
WAR	10	0	1	0.00 (0.00 )	0.0000 (0.0000)
US	34	4	4	0.27 (0.10)	0.0006 (0.0003)
BE	14	3	3	0.28 (0.15)	0.0008 (0.0005)
GR	10	0	1	0.00 (0.00 )	0.0000 (0.0000)
SC	10	1	2	0.47 (0.13)	0.0008 (0.00024)
Nseq is the number of sequences
S is the number of segregating sites
h is the number of haplotypes
Hd is Haplotype diversity (the standard deviation of Hd is indicated inside brackets)
Pi is the nucleotide diversity (the standard deviation of pi is indicated inside brackets)
