# Supplementary material for: Extensive paternal mtDNA leakage in natural populations of Drosophila melanogaster
Source: Mol Ecol. 2013 Mar 4;22(8):2106–17. doi: 10.1111/mec.12256 (PMC3659417; doi:10.1111/mec.12256)
Supplement: Supplementary file 10 [file mec0022-2106-SD10.phylip]

39 3700
1.        AGCATTTTCTTCAATTAATCATTTAGGATGAATATTAAGATCTTTAATAATTAGAGAATCAATTTGATTAATTTATTTTTTTTTTTATTCATTTTTATCATTTGTATTAACATTTATATTTAATATTTTTAAATTATTTCATTTAAATCAATTATTTTCTTGATTTATTAATAGAAAAATTTTGAAATTTACATTATTTATAAATTTTTTATCATTAGGAGGATTACCTCCATTTTTAGGATTTTTACCAAAATGACTTGTAATTCAACAATTAACATTATGTAATCAATATTTTATATTAACAATTATAATAATATCAACTTTAATTACATTATTTTTTTATTTACGAATTTGTTATTCCGCTTTTATAATAAATTATTTTGAAAATAATTGAATCATAAAGATAAATATAAATAGTATTAATTATAATATATATATAATTATAACTTTTTTTTCAATTTTTGGATTATTTTTAATTTCTTTATTTTATTTTATATTTTAAGGCTTTAAGTTAATAAAACTAATAACCTTCAAAGCTATAATTATAATTTTTTTTATGGTTATACCTATTATAATTGGTGGATTTGGAAATTGATTAGTGCCTTTAATATTAGGTGCTCCTGATATAGCATTCCCACGAATAAATAATATAAGATTTTGACTACTACCTCCTGCTCTTTCTTTACTATTAGTAAGTAGAATAGTTGAAAATGGAGCTGGAACAGGATGAACTGTTTATCCACCTTTATCCGCTGGAATTGCTCATGGTGGAGCTTCAGTTGATTTAGCTATTTTTTCTCTACATTTAGCAGGGATTTCTTCAATTTTAGGAGCTGTAAATTTTATTACAACTGTAATTAATATACGATCAACAGGAATTTCATTAGATCGTATACCTTTATTTGTTTGATCAGTAGTTATTACTGCTTTATTATTATTATTATCACTTCCAGTATTAGCAGGAGCTATTACTATATTATTAACAGATCGAAATTTAAATACATCATTTTTTGACCCAGCGGGAGGAGGAGATCCTATTTTATATCAACATTTATTTTGATTTTTTGGTCACCCTGAAGTTTATATTTTAATTTTAGAACATTTTTAGGACTTTTAATAATTCCGTCAATTTATTGATTAATACCTTCTCGTTACAATATTATATGAAATTCAATTTTATTAACTCTTCATAAAGAATTTAAAACTTTATTAGGACCATCAGGTCATAATGGATCTACTTTTATTTTTATTTCTTTATTTTCATTAATTTTATTTAATAATTTCATAGGATTATTTCCATATATTTTTACAAGAACAAGACATTTAACTTTAACTTTATCTTTAGCTTTACCTTTATGATTATGTTTTATATTATATGGATGAATTAATCATACACAACATATATTTGCTCATTTAGTTCCTCAAGGAACACCCGCTATTCTTATACCTTTTATAGTATGTATTGAAACTATTAGAAATATTATTCGACCTGGAACATTAGCTGTTCGATTAACTGCTAATATAATTGCTGGACATTTATTATTAACTCTTTTAGGAAATACAGGATCTTCTATATCTTATATATTAATAACATTTTTATTAATAGCTCAAATTGCTTTATTAGTATTAGAATCAGCTGTAGCTATAATTCAATCTTATGTATTTGCTGTATTAAGAACTTTATATTGAGTTAATAAATGAAATATAGCTAATTTTAAAAATCCTATAGACAAAATTCTTATTATTAAACCTAATTGACTTAAAGTAGATAAAGCAATAATTTTTTTTAAATCAAATTCAAAATTAGCTCCTAATCCAGCTATAAATATTGTTAATCCAGATAATAATAATATTAATTGTCCTAACCAAGAAGTTCTTAAGATAATATTAAATCGAATTAATAAATATACACCAGCTGTAACTAATGTAGAAGAATGAACTAAAGCAGAAACAGGTGTAGGAGCAGCTATAGCTGCAGGTAACCAAGAAGAAAAAGGAATCTGAGCTCTTTTAGTTATAGCAGCTAATATTACTAATCTTCCAATTATTAACATTTCAAATTCATTTTGTATAATTTCTAAATAAAAAATATAATTTCATCTTCCATAATTTAATATTCAAGCAATAGAAAGAAGTAAAGCTACATCCCCAATTCGATTAGATAACGCAGTTAATATACCAGCATTATAAGATATTCCATAACCTCCTAATTTTAGTATAATACCTGCTAAAATTATAGACCCAGAAACTGGAGCTTCAACATGAGCTTTAGGTAATCATAAATGAACTAAAAATATTGGTATTTTTACTAAAAAGGCACACAATAAACAAAAATATAATAAATCATAATTAAACATAAAATTATTTATTAAATAAAAATTTATTGAACCAATTTTATTTATTACATAAAAAATACCAATTAATATAGGTAAAGAAACTAATAAAGTATAAAATAATAAATATAAACCAGCTTGTAAACGTTCTGGCTGATAACCTCAACCTAAAATTAAAAATAATGTAGGAATTAATCTTCTTTCAAAAAATAAATAAAATATAAATAATCTTATTCTTGAAAAAGTTAAAATCAACAATAATAATAAAATAATAATATTTAATAAAAATAAATTTTTATAATTATTATGTTTATTAATTAACTTTACATGCTAACGGTGCATCATTTTTTTTTATTTGTATTTACTTACATGTAGGACGAGGAATTTATTACGGTTCATATAAATTTACTCCAACTTGATTAATTGGAGTAATTATTTTATTTTTAGTAATAGGAACAGCTTTTATAGGATACGTATTACCTTGAGGACAAATATCATTTTGAGGAGCTACTGTAATTACTAATTTATTATCAGCTATCCCTTACTTAGGTATAGATTTAGTTCAATGATTATGAGGTGGATTTGCTGTTGATAATGCCACTTTAACTCGATTTTTTACATTCCATTTTATTTTACCTTTTATTGTTCTTGCTATAACTATAATTCATTTATTATTCCTTCATCAAACAGGATCTAATAATCCTATCGGATTAAATTCTAATATTGATAAAATTCCTTTTCATCCTTATTTTACATTTAAAGATATTGTAGGATTTATTGTAATAATTTTTATTTTAATTTCATTAGTATTAATTAGACCAAATTTATTGGGAGACCCTGATAACTTTATTCCAGCCCCTCTTCTATATTCTACATTAAATCCTGAAACTAATTCTGATTCTCCTTCAGCAAAATCAAAAGGAGTCCGATTAGTTTCAGCTAATGAAATAGATACTCAAACTAAAGCTATAGGAAATAAAATAATTAAAAATCATATATAAACTTGATAAAAAAAAAAATAAATTATATTATAACTTCCAATTAAAAAAATAAAAGATAATAAAATTAAAGCTAAACTAACTTCATAAGAAATAGTCTGAGCCACAGCTCGCAAACCTCCTAATAAAGCATAATTAGAATTAGACGACCAACCAGCTACTATAACAGTATAAACCCCCAATCTAGTACAACATAAAAAAAATAAACCACCCAAATTAAAAGAATATAATTTTACAAAAAAAGGCATACATATTCAAACAAATAATGATAAAAATAAAGAAAAAATTGGAGAAATATAATATCTTAAATAATTAGATAATAAAGGATAAGTTTGTTCTTTTGTAAATAATTTAATCGCATCACAAAAA
2.        AGCATTTTCTTCAATTAATCATTTAGGATGAATATTAAGATCTTTAATAATTAGAGAATCAATTTGATTAATTTATTTTTTTTTTTATTCATTTTTATCATTTGTATTAACATTTATATTTAATATTTTTAAATTATTTCATTTAAATCAATTATTTTCTTGATTTGTTAATAGAAAAATTTTGAAATTTACATTATTTATAAATTTTTTATCATTAGGAGGATTACCTCCATTTTTAGGATTTTTACCAAAATGACTTGTAATTCAACAATTAACATTATGTAATCAATATTTTATATTAACAATTATAATAATATCAACTTTAATTACATTATTTTTTTATTTACGAATTTGTTATTCCGCTTTTATAATAAATTATTTTGAAAATAATTGAATCATAAAGATAAATATAAATAGTATTAATTATAATATATATATAATTATAACTTTTTTTTCAATTTTTGGATTATTTTTAATTTCTTTATTTTATTTTATATTTTAAGGCTTTAAGTTAATAAAACTAATAACCTTCAAAGCTATAATTATAATTTTTTTTATGGTTATACCTATTATAATTGGTGGATTTGGAAATTGATTAGTGCCTTTAATATTAGGTGCTCCTGATATAGCATTCCCACGAATAAATAATATAAGATTTTGACTACTACCTCCTGCTCTTTCTTTACTATTAGTAAGTAGAATAGTTGAAAATGGAGCTGGAACAGGATGAACTGTTTATCCACCTTTATCCGCTGGAATTGCTCATGGTGGAGCTTCAGTTGATTTAGCTATTTTTTCTCTACATTTAGCAGGGATTTCTTCAATTTTAGGAGCTGTAAATTTTATTACAACTGTAATTAATATACGATCAACAGGAATTTCATTAGATCGTATACCTTTATTTGTTTGATCAGTAGTTATTACTGCTTTATTATTATTATTATCACTTCCAGTACTAGCAGGAGCTATTACTATATTATTAACAGATCGAAATTTAAATACATCATTTTTTGACCCAGCGGGAGGAGGAGATCCTATTTTATATCAACATTTATTTTGATTTTTTGGTCACCCTGAAGTTTATATTTTAATTTTAGAACATTTTTAGGACTTTTAATAATTCCGTCAATTTATTGATTAATACCTTCTCGTTACAATATTATATGAAATTCAATTTTATTAACTCTTCATAAAGAATTTAAAACTTTATTAGGACCATCAGGTCATAATGGATCTACTTTTATTTTTATTTCTTTATTTTCATTAATTTTATTTAATAATTTCATAGGATTATTTCCATATATTTTTACAAGAACAAGACATTTAACTTTAACTTTATCTTTAGCTTTACCTTTATGATTATGTTTTATATTATATGGATGAATTAATCATACACAACATATATTTGCTCATTTAGTTCCTCAAGGAACACCCGCTATTCTTATACCTTTTATAGTATGTATTGAAACTATTAGAAATATTATTCGACCTGGAACATTAGCTGTTCGATTAACTGCTAATATAATTGCTGGACATTTATTATTAACTCTTTTAGGAAATACAGGATCTTCTATATCTTATATATTAATAACATTTTTATTAATAGCTCAAATTGCTTTATTAGTATTAGAATCAGCTGTAGCTATAATTCAATCTTATGTATTTGCTGTATTAAGAACTTTATATTGAGTTAATAAATGAAATATAGCTAATTTTAAAAATCCTATAGACAAAATTCTTATTATTAAACCTAATTGACTTAAAGTAGATAAAGCAATAATTTTTTTTAAATCAAATTCAAAATTAGCTCCTAATCCAGCTATAAATATTGTTAATCCAGATAATAATAATATTAATTGTCCTAACCAAGAAGTTCTTAAGATAATATTAAATCGAATTAATAAATATACACCAGCTGTAACTAATGTAGAAGAATGAACTAAAGCAGAAACAGGTGTAGGAGCAGCTATAGCTGCAGGTAACCAAGAAGAAAAAGGAATCTGAGCTCTTTTAGTTATAGCAGCTAATATTACTAATCTTCCAATTATTAACATTTCAAATTCATTTTGTATAATTTCTAAATAAAAAATATAATTTCATCTTCCATAATTTAATATTCAAGCAATAGAAAGAAGTAAAGCTACATCCCCAATTCGATTAGATAACGCAGTTAATATACCAGCATTATAAGATATTCCATAACCTCCTAATTTTAGTATAATACCTGCTAAAATTATAGACCCAGAAACTGGAGCTTCAACATGAGCTTTAGGTAATCATAAATGAACTAAAAATATTGGTATTTTTACTAAAAAGGCACACAATAAACAAAAATATAATAAATCATAATTAAACATAAAATTATTTATTAAATAAAAATTTATTGAACCAATTTTATTTATTACATAAAAAATACCAATTAATATAGGTAAAGAAACTAATAAAGTATAAAATAATAAATATAAACCAGCTTGTAAACGTTCTGGCTGATAACCTCAACCTAAAATTAAAAATAATGTAGGAATTAATCTTCTTTCAAAAAATAAATAAAATATAAATAATCTTATTCTTGAAAAAGTTAAAATCAACAATAATAATAAAATAATAATATTTAATAAAAATAAATTTTTATAATTATTATGTTTATTAATTAACTTTACATGCTAACGGTGCATCATTTTTTTTTATTTGTATTTACTTACATGTAGGACGAGGAATTTATTACGGTTCATATAAATTTACTCCAACTTGATTAATTGGAGTAATTATTTTATTTTTAGTAATAGGAACAGCTTTTATAGGATACGTATTACCTTGAGGACAAATATCATTTTGAGGAGCTACTGTAATTACTAATTTATTATCAGCTATCCCTTACTTAGGTATAGATTTAGTTCAATGATTATGAGGTGGATTTGCTGTTGATAATGCCACTTTAACTCGATTTTTTACATTCCATTTTATTTTACCTTTTATTGTTCTTGCTATAACTATAATTCATTTATTATTCCTTCATCAAACAGGATCTAATAATCCTATCGGATTAAATTCTAATATTGATAAAATTCCTTTTCATCCTTATTTTACATTTAAAGATATTGTAGGATTTATTGTAATAATTTTTATTTTAATTTCATTAGTATTAATTAGACCAAATTTATTGGGAGACCCTGATAACTTTATTCCAGCCCCTCTTCTATATTCTACATTAAATCCTGAAACTAATTCTGATTCTCCTTCAGCAAAATCAAAAGGAGTCCGATTAGTTTCAGCTAATGAAATAGATACTCAAACTAAAGCTATAGGAAATAAAATAATTAAAAATCATATATAAACTTGATAAAAAAAAAAATAAATTATATTATAACTTCCAATTAAAAAAATAAAAGATAATAAAATTAAAGCTAAACTAACTTCATAAGAAATAGTCTGAGCCACAGCTCGCAAACCTCCTAATAAAGCATAATTAGAATTAGACGACCAACCAGCTACTATAACAGTATAAACCCCCAATCTAGTACAACATAAAAAAAATAAACCACCCAAATTAAAAGAATATAATTTTACAAAAAAAGGCATACATATTCAAACAAATAATGATAAAAATAAAGAAAAAATTGGAGAAATATAATATCTTAAATAATTAGATAATAAAGGATAAGTTTGTTCTTTTGTAAATAATTTAATCGCATCACAAAAA
3.        AGCATTTTCTTCAATTAATCATTTAGGATGAATATTAAGATCTTTAATAATTAGAGAATCAATTTGATTAATTTATTTTTTTTTTTATTCATTTTTATCATTTGTATTAACATTTATATTTAATATTTTTAAATTATTTCATTTAAATCAATTATTTTCTTGATTTGTTAATAGAAAAATTTTGAAATTTACATTATTTATAAATTTTTTATCATTAGGAGGATTACCTCCATTTTTAGGATTTTTACCAAAATGACTTGTAATTCAACAATTAACATTATGTAATCAATATTTTATATTAACAATTATAATAATATCAACTTTAATTACATTATTTTTTTATTTACGAATTTGTTATTCCGCTTTTATAATAAATTATTTTGAAAATAATTGAATCATAAAGATAAATATAAATAGTATTAATTATAATATATATATAATTATAACTTTTTTTTCAATTTTTGGATTATTTTTAATTTCTTTATTTTATTTTATATTTTAAGGCTTTAAGTTAATAAAACTAATAACCTTCAAAGCTATAATTATAATTTTTTTTATGGTTATACCTATTATAATTGGTGGATTTGGAAATTGATTAGTGCCTTTAATATTAGGTGCTCCTGATATAGCATTCCCACGAATAAATAATATAAGATTTTGACTACTACCTCCTGCTCTTTCTTTACTATTAGTAAGTAGAATAGTTGAAAATGGAGCTGGAACAGGATGAACTGTTTATCCACCTTTATCCGCTGGAATTGCTCATGGTGGAGCTTCAGTTGATTTAGCTATTTTTTCTCTACATTTAGCAGGGATTTCTTCAATTTTAGGAGCTGTAAATTTTATTACAACTGTAATTAATATACGATCAACAGGAATTTCATTAGATCGTATACCTTTATTTGTTTGATCAGTAGTTATTACTGCTTTATTATTATTATTATCACTTCCAGTACTAGCAGGAGCTATTACTATATTATTAACAGATCGAAATTTAAATACATCATTTTTTGACCCAGCGGGAGGAGGAGATCCTATTTTATATCAACATTTATTTTGATTTTTTGGTCATCCTGAAGTTTATATTTTAATTTTAGAACATTTTTAGGACTTTTAATAATTCCGTCAATTTATTGATTAATACCTTCTCGTTACAATATTATATGAAATTCAATTTTATTAACTCTTCATAAAGAATTTAAAACTTTATTAGGACCATCAGGTCATAATGGATCTACTTTTATTTTTATTTCTTTATTTTCATTAATTTTATTTAATAATTTCATAGGATTATTTCCATATATTTTTACAAGAACAAGACATTTAACTTTAACTTTATCTTTAGCTTTACCTTTATGATTATGTTTTATATTATATGGATGAATTAATCATACACAACATATATTTGCTCATTTAGTTCCTCAAGGAACACCCGCTATTCTTATACCTTTTATAGTATGTATTGAAACTATTAGAAATATTATTCGACCTGGAACATTAGCTGTTCGATTAACTGCTAATATAATTGCTGGACATTTATTATTAACTCTTTTAGGAAATACAGGATCTTCTATATCTTATATATTAATAACATTTTTATTAATAGCTCAAATTGCTTTATTAGTATTAGAATCAGCTGTAGCTATAATTCAATCTTATGTATTTGCTGTATTAAGAACTTTATATTGAGTTAATAAATGAAATATAGCTAATTTTAAAAATCCTATAGACAAAATTCTTATTATTAAACCTAATTGACTTAAAGTAGATAAAGCAATAATTTTTTTTAAATCAAATTCAAAATTAGCTCCTAATCCAGCTATAAATATTGTTAATCCAGATAATAATAATATTAATTGTCCTAACCAAGAAGTTCTTAAGATAATATTAAATCGAATTAATAAATATACACCAGCTGTAACTAATGTAGAAGAATGAACTAAAGCAGAAACAGGTGTAGGAGCAGCTATAGCTGCAGGTAACCAAGAAGAAAAAGGAATCTGAGCTCTTTTAGTTATAGCAGCTAATATTACTAATCTTCCAATTATTAACATTTCAAATTCATTTTGTATAATTTCTAAATAAAAAATATAATTTCATCTTCCATAATTTAATATTCAAGCAATAGAAAGAAGTAAAGCTACATCCCCAATTCGATTAGATAACGCAGTTAATATACCAGCATTATAAGATATTCCATAACCTCCTAATTTTAGTATAATACCTGCTAAAATTATAGACCCAGAAACTGGAGCTTCAACATGAGCTTTAGGTAATCATAAATGAACTAAAAATATTGGTATTTTTACTAAAAAGGCACACAATAAACAAAAATATAATAAATCATAATTAAACATAAAATTATTTATTAAATAAAAATTTATTGAACCAATTTTATTTATTACATAAAAAATACCAATTAATATAGGTAAAGAAACTAATAAAGTATAAAATAATAAATATAAACCAGCTTGTAAACGTTCTGGCTGATAACCTCAACCTAAAATTAAAAATAATGTAGGAATTAATCTTCTTTCAAAAAATAAATAAAATATAAATAATCTTATTCTTGAAAAAGTTAAAATCAACAATAATAATAAAATAATAATATTTAATAAAAATAAATTTTTATAATTATTATGTTTATTAATTAACTTTACATGCTAACGGTGCATCATTTTTTTTTATTTGTATTTACTTACATGTAGGACGAGGAATTTATTACGGTTCATATAAATTTACTCCAACTTGATTAATTGGAGTAATTATTTTATTTTTAGTAATAGGAACAGCTTTTATAGGATACGTATTACCTTGAGGACAAATATCATTTTGAGGAGCTACTGTAATTACTAATTTATTATCAGCTATCCCTTACTTAGGTATAGATTTAGTTCAATGATTATGAGGTGGATTTGCTGTTGATAATGCCACTTTAACTCGATTTTTTACATTCCATTTTATTTTACCTTTTATTGTTCTTGCTATAACTATAATTCATTTATTATTCCTTCATCAAACAGGATCTAATAATCCTATCGGATTAAATTCTAATATTGATAAAATTCCTTTTCATCCTTATTTTACATTTAAAGATATTGTAGGATTTATTGTAATAATTTTTATTTTAATTTCATTAGTATTAATTAGACCAAATTTATTGGGAGACCCTGATAACTTTATTCCAGCCCCTCTTCTATATTCTACATTAAATCCTGAAACTAATTCTGATTCTCCTTCAGCAAAATCAAAAGGAGTCCGATTAGTTTCAGCTAATGAAATAGATACTCAAACTAAAGCTATAGGAAATAAAATAATTAAAAATCATATATAAACTTGATAAAAAAAAAAATAAATTATATTATAACTTCCAATTAAAAAAATAAAAGATAATAAAATTAAAGCTAAACTAACTTCATAAGAAATAGTCTGAGCCACAGCTCGCAAACCTCCTAATAAAGCATAATTAGAATTAGACGACCAACCAGCTACTATAACAGTATAAACCCCCAATCTAGTACAACATAAAAAAAATAAACCACCCAAATTAAAAGAATATAATTTTACAAAAAAAGGCATACATATTCAAACAAATAATGATAAAAATAAAGAAAAAATTGGAGAAATATAATATCTTAAATAATTAGATAATAAAGGATAAGTTTGTTCTTTTGTAAATAATTTAATCGCATCACAAAAA
4.        AGCATTTTCTTCAATTAATCATTTAGGATGAATATTAAGATCTTTAATAATTAGAGAATCAATTTGATTAATTTATTTTTTTTTTTATTCATTTTTATCATTTGTATTAACATTTATATTTAATATTTTTAAATTATTTCATTTAAATCAATTATTTTCTTGATTTGTTAATAGAAAAATTTTGAAATTTACATTATTTATAAATTTTTTATCATTAGGAGGATTACCTCCATTTTTAGGATTTTTACCAAAATGACTTGTAATTCAACAATTAACATTATGTAATCAATATTTTATATTAACAATTATAATAATATCAACTTTAATTACATTATTTTTTTATTTACGAATTTGTTATTCCGCTTTTATAATAAATTATTTTGAAAATAATTGAATCATAAAGATAAATATAAATAGTATTAATTATAATATATATATAATTATAACTTTTTTTTCAATTTTTGGATTATTTTTAATTTCTTTATTTTATTTTATATTTTAAGGCTTTAAGTTAATAAAACTAATAACCTTCAAAGCTATAATTATAATTTTTTTTATGGTTATACCTATTATAATTGGTGGATTTGGAAATTGATTAGTGCCTTTAATATTAGGTGCTCCTGATATAGCATTCCCACGAATAAATAATATAAGATTTTGACTACTACCTCCTGCTCTTTCTTTACTATTAGTAAGTAGAATAGTTGAAAATGGAGCTGGAACAGGATGAACTGTTTATCCACCTTTATCCGCTGGAATTGCTCATGGTGGAGCTTCAGTTGATTTAGCTATTTTTTCTCTACATTTAGCAGGGATTTCTTCAATTTTAGGAGCTGTAAATTTTATTACAACTGTAATTAATATACGATCAACAGGAATTTCATTAGATCGTATACCTTTATTTGTTTGATCAGTAGTTATTACTGCTTTATTATTATTATTATCACTTCCAGTACTAGCAGGAGCTATTACTATATTATTAACAGATCGAAATTTAAATACATCATTTTTTGACCCAGCGGGAGGAGGAGATCCTATTTTATATCAACATTTATTTTGATTTTTTGGTCACCCTGAAGTTTATATTTTAATTTTAGAACATTTTTAGGACTTTTAATAATTCCGTCAATTTATTGATTAATACCTTCTCGTTACAATATTATATGAAATTCAATTTTATTAACTCTTCATAAAGAATTTAAAACTTTATTAGGACCATCAGGTCATAATGGATCTACTTTTATTTTTATTTCTTTATTTTCATTAATTTTATTTAATAATTTCATAGGATTATTTCCATATATTTTTACAAGAACAAGACATTTAACTTTAACTTTATCTTTAGCTTTACCTTTATGATTATGTTTTATATTATATGGATGAATTAATCATACACAACATATATTTGCTCATTTAGTTCCTCAAGGAACACCCGCTATTCTTATACCTTTTATAGTATGTATTGAAACTATTAGAAATATTATTCGACCTGGAACATTAGCTGTTCGATTAACTGCTAATATAATTGCTGGACATTTATTATTAACTCTTTTAGGAAATACAGGATCTTCTATATCTTATATATTAATAACATTTTTATTAATAGCTCAAATTGCTTTATTAGTATTAGAATCAGCTGTAGCTATAATTCAATCTTATGTATTTGCTGTATTAAGAACTTTATATTGAGTTAATAAATGAAATATAGCTAATTTTAAAAATCCTATAGACAAAATTCTTATTATTAAACCTAATTGACTTAAAGTAGATAAAGCAATAATTTTTTTTAAATCAAATTCAAAATTAGCTCCTAATCCAGCTATAAATATTGTTAATCCAGATAATAATAATATTAATTGTCCTAACCAAGAAGTTCTTAAGATAATATTAAATCGAATTAATAAATATACACCAGCTGTAACTAATGTAGAAGAATGAACTAAAGCAGAAACAGGTGTAGGAGCAGCTATAGCTGCAGGTAACCAAGAAGAAAAAGGAATCTGAGCTCTTTTAGTTATAGCAGCTAATATTACTAATCTTCCAATTATTAACATTTCAAATTCATTTTGTATAATTTCTAAATAAAAAATATAATTTCATCTTCCATAATTTAATATTCAAGCAATAGAAAGAAGTAAAGCTACATCCCCAATTCGATTAGATAACGCAGTTAATATACCAGCATTATAAGATATTCCATAACCTCCTAATTTTAGTATAATACCTGCTAAAATTATAGACCCAGAAACTGGAGCTTCAACATGAGCTTTAGGTAATCATAAATGAACTAAAAATATTGGTATTTTTACTAAAAAGGCACACAATAAACAAAAATATAATAAATCATAATTAAACATAAAATTATTTATTAAATAAAAATTTATTGAACCAATTTTATTTATTACATAAAAAATACCAATTAATATAGGTAAAGAAACTAATAAAGTATAAAATAATAAATATAAACCAGCTTGTAAACGTTCTGGCTGATAACCTCAACCTAAAATTAAAAATAATGTAGGAATTAATCTTCTTTCAAAAAATAAATAAAATATAAATAATCTTATTCTTGAAAAAGTTAAAATCAACAATAATAATAAAATAATAATATTTAATAAAAATAAATTTTTATAATTATTATGTTTATTAATTAACTTTACATGCTAACGGTGCATCATTTTTTTTTATTTGTATTTACTTACATGTAGGACGAGGAATTTATTACGGTTCATATAAATTTACTCCAACTTGATTAATTGGAGTAATTATTTTATTTTTAGTAATAGGAACAGCTTTTATAGGATACGTATTACCTTGAGGACAAATATCATTTTGAGGAGCTACTGTAATTACTAATTTATTATCAGCTATCCCTTATTTAGGTATAGATTTAGTTCAATGATTATGAGGTGGATTTGCTGTTGATAATGCCACTTTAACTCGATTTTTTACATTCCATTTTATTTTACCTTTTATTGTTCTTGCTATAACTATAATTCATTTATTATTCCTTCATCAAACAGGATCTAATAATCCTATCGGATTAAATTCTAATATTGATAAAATTCCTTTTCATCCTTATTTTACATTTAAAGATATTGTAGGATTTATTGTAATAATTTTTATTTTAATTTCATTAGTATTAATTAGACCAAATTTATTGGGAGACCCTGATAACTTTATTCCAGCCCCTCTTCTATATTCTACATTAAATCCTGAAACTAATTCTGATTCTCCTTCAGCAAAATCAAAAGGAGTCCGATTAGTTTCAGCTAATGAAATAGATACTCAAACTAAAGCTATAGGAAATAAAATAATTAAAAATCATATATAAACTTGATAAAAAAAAAAATAAATTATATTATAACTTCCAATTAAAAAAATAAAAGATAATAAAATTAAAGCTAAACTAACTTCATAAGAAATAGTCTGAGCCACAGCTCGCAAACCTCCTAATAAAGCATAATTAGAATTAGACGACCAACCAGCTACTATAACAGTATAAACCCCCAATCTAGTACAACATAAAAAAAATAAACCACCCAAATTAAAAGAATATAATTTTACAAAAAAAGGCATACATATTCAAACAAATAATGATAAAAATAAAGAAAAAATTGGAGAAATATAATATCTTAAATAATTAGATAATAAAGGATAAGTTTGTTCTTTTGTAAATAATTTAATCGCATCACAAAAA
5.        AGCATTTTCTTCAATTAATCATTTAGGATGAATATTAAGATCTTTAATAATTAGAGAATCAATTTGATTAATTTATTTTTTTTTTTATTCATTTTTATCATTTGTATTAACATTTATATTTAATATTTTTAAATTATTTCATTTAAATCAATTATTTTCTTGATTTGTTAATAGAAAAATTTTGAAATTTACATTATTTATAAATTTTTTATCATTAGGAGGATTACCTCCATTTTTAGGATTTTTACCAAAATGACTTGTAATTCAACAATTAACATTATGTAATCAATATTTTATATTAACAATTATAATAATATCAACTTTAATTACATTATTTTTTTATTTACGAATTTGTTATTCCGCTTTTATAATAAATTATTTTGAAAATAATTGAATCATAAAGATAAATATAAATAGTATTAATTATAATATATATATAATTATAACTTTTTTTTCAATTTTTGGATTATTTTTAATTTCTTTATTTTATTTTATATTTTAAGGCTTTAAGTTAATAAAACTAATAACCTTCAAAGCTATAATTATAATTTTTTTTATGGTTATACCTATTATAATTGGTGGATTTGGAAATTGATTAGTGCCTTTAATATTAGGTGCTCCTGATATAGCATTCCCACGAATAAATAATATAAGATTTTGACTACTACCTCCTGCTCTTTCTTTACTATTAGTAAGTAGAATAGTTGAAAATGGAGCTGGAACAGGATGAACTGTTTATCCACCTTTATCCGCTGGAATTGCTCATGGTGGAGCTTCAGTTGATTTAGCTATTTTTTCTCTACATTTAGCAGGGATTTCTTCAATTTTAGGAGCTGTAAATTTTATTACAACTGTAATTAATATACGATCAACAGGAATTTCATTAGATCGTATACCTTTATTTGTTTGATCAGTAGTTATTACTGCTTTATTATTATTATTATCACTTCCAGTACTAGCAGGAGCTATTACTATATTATTAACAGATCGAAATTTAAATACATCATTTTTTGACCCAGCGGGAGGAGGAGATCCTATTTTATATCAACATTTATTTTGATTTTTTGGTCACCCTGAAGTTTATATTTTAATTTTAGAACATTTTTAGGACTTTTAATAATTCCGTCAATTTATTGATTAATACCTTCTCGTTACAATATTATATGAAATTCAATTTTATTAACTCTTCATAAAGAATTTAAAACTTTATTAGGACCATCAGGTCATAATGGATCTACTTTTATTTTTATTTCTTTATTTTCATTAATTTTATTTAATAATTTCATAGGATTATTTCCATATATTTTTACAAGAACAAGACATTTAACTTTAACTTTATCTTTAGCTTTACCTTTATGATTATGTTTTATATTATATGGATGAATTAATCATACACAACATATATTTGCTCATTTAGTTCCTCAAGGAACACCCGCTATTCTTATACCTTTTATAGTATGTATTGAAACTATTAGAAATATTATTCGACCTGGAACATTAGCTGTTCGATTAACTGCTAATATAATTGCTGGACATTTATTATTAACTCTTTTAGGAAATACAGGATCTTCTATATCTTATATATTAATAACATTTTTATTAATAGCTCAAATTGCTTTATTAATATTAGAATCAGCTGTAGCTATAATTCAATCTTATGTATTTGCTGTATTAAGAACTTTATATTGAGTTAATAAATGAAATATAGCTAATTTTAAAAATCCTATAGACAAAATTCTTATTATTAAACCTAATTGACTTAAAGTAGATAAAGCAATAATTTTTTTTAAATCAAATTCAAAATTAGCTCCTAACCCAGCTATAAATATTGTTAATCCAGATAATAATAATATTAATTGTCCTAACCAAGAAGTTCTTAAGATAATATTAAATCGAATTAATAAATATACACCAGCTGTAACTAATGTAGAAGAATGAACTAAAGCAGAAACAGGTGTAGGAGCAGCTATAGCTGCAGGTAACCAAGAAGAAAAAGGAATCTGAGCTCTTTTAGTTATAGCAGCTAATATTACTAATCTTCCAATTATTAACATTTCAAATTCATTTTGTATAATTTCTAAATAAAAAATATAATTTCATCTTCCATAATTTAATATTCAAGCAATAGAAAGAAGTAAAGCTACATCCCCAATTCGATTAGATAACGCAGTTAATATACCAGCATTATAAGATATTCCATAACCTCCTAATTTTAGTATAATACCTGCTAAAATTATAGACCCAGAAACTGGAGCTTCAACATGAGCTTTAGGTAATCATAAATGAACTAAAAATATTGGTATTTTTACTAAAAAGGCACACAATAAACAAAAATATAATAAATCATAATTAAACATAAAATTATTTATTAAATAAAAATTTATTGAACCAATTTTATTTATTACATAAAAAATACCAATTAATATAGGTAAAGAAACTAATAAAGTATAAAATAATAAATATAAACCAGCTTGTAAACGTTCTGGCTGATAACCTCAACCTAAAATTAAAAATAATGTAGGAATTAATCTTCTTTCAAAAAATAAATAAAATATAAATAATCTTATTCTTGAAAAAGTTAAAATCAACAATAATAATAAAATAATAATATTTAATAAAAATAAATTTTTATAATTATTATGTTTATTAATTAACTTTACATGCTAACGGTGCATCATTTTTTTTTATTTGTATTTACTTACATGTAGGACGAGGAATTTATTACGGTTCATATAAATTTACTCCAACTTGATTAATTGGAGTAATTATTTTATTTTTAGTAATAGGAACAGCTTTTATAGGATACGTATTACCTTGAGGACAAATATCATTTTGAGGAGCTACTGTAATTACTAATTTATTATCAGCTATCCCTTACTTAGGTATAGATTTAGTTCAATGATTATGAGGTGGATTTGCTGTTGATAATGCCACTTTAACTCGATTTTTTACATTCCATTTTATTTTACCTTTTATTGTTCTTGCTATAACTATAATTCATTTATTATTCCTTCATCAAACAGGATCTAATAATCCTATCGGATTAAATTCTAATATTGATAAAATTCCTTTTCATCCTTATTTTACATTTAAAGATATTGTAGGATTTATTGTAATAATTTTTATTTTAATTTCATTAGTATTAATTAGACCAAATTTATTGGGAGACCCTGATAACTTTATTCCAGCCCCTCTTCTATATTCTACATTAAATCCTGAAACTAATTCTGATTCTCCTTCAGCAAAATCAAAAGGAGTCCGATTAGTTTCAGCTAATGAAATAGATACTCAAACTAAAGCTATAGGAAATAAAATAATTAAAAATCATATATAAACTTGATAAAAAAAAAAATAAATTATATTATAACTTCCAATTAAAAAAATAAAAGATAATAAAATTAAAGCTAAACTAACTTCATAAGAAATAGTCTGAGCCACAGCTCGCAAACCTCCTAATAAAGCATAATTAGAATTAGACGACCAACCAGCTACTATAACAGTATAAACCCCCAATCTAGTACAACATAAAAAAAATAAACCACCCAAATTAAAAGAATATAATTTTACAAAAAAAGGCATACATATTCAAACAAATAATGATAAAAATAAAGAAAAAATTGGAGAAATATAATATCTTAAATAATTAGATAATAAAGGATAAGTTTGTTCTTTTGTAAATAATTTAATCGCATCACAAAAA
6.        AGCATTTTCTTCAATTAATCATTTAGGATGAATATTAAGATCTTTAATAATTAGAGAATCAATTTGATTAATTTATTTTTTTTTTTATTCATTTTTATCATTTGTATTAACATTTATATTTAATATTTTTAAATTATTTCATTTAAATCAATTATTTTCTTGATTTGTTAATAGAAAAATTTTGAAATTTACATTATTTATAAATTTTTTATCATTAGGAGGATTACCTCCATTTTTAGGATTTTTACCAAAATGACTTGTAATTCAACAATTAACATTATGTAATCAATATTTTATATTAACAATTATAATAATATCAACTTTAATTACATTATTTTTTTATTTACGAATTTGTTATTCCGCTTTTATAATAAATTATTTTGAAAATAATTGAATCATAAAGATAAATATAAATAGTATTAATTATAATATATATATAATTATAACTTTTTTTTCAATTTTTGGATTATTTTTAATTTCTTTATTTTATTTTATATTTTAAGGCTTTAAGTTAATAAAACTAATAACCTTCAAAGCTATAATTATAATTTTTTTTATGGTTATACCTATTATAATTGGTGGATTTGGAAATTGATTAGTGCCTTTAATATTAGGTGCTCCTGATATAGCATTCCCACGAATAAATAATATAAGATTTTGACTACTACCTCCTGCTCTTTCTTTACTATTAGTAAGTAGAATAGTTGAAAATGGAGCTGGAACAGGATGAACTGTTTATCCACCTTTATCCGCTGGAATTGCTCATGGTGGAGCTTCAGTTGATTTAGCTATTTTTTCTCTACATTTAGCAGGGATTTCTTCAATTTTAGGAGCTGTAAATTTTATTACAACTGTAATTAATATACGATCAACAGGAATTTCATTAGATCGTATACCTTTATTTGTTTGATCAGTAGTTATTACTGCTTTATTATTATTATTATCACTTCCAGTACTAGCAGGAGCTATTACTATATTATTAACAGATCGAAATTTAAATACATCATTTTTTGACCCAGCGGGAGGAGGAGATCCTATTTTATATCAACATTTATTTTGATTTTTTGGTCACCCTGAAGTTTATATTTTAATTTTAGAACATTTTTAGGACTTTTAATAATTCCGTCAATTTATTGATTAATACCTTCTCGTTACAATATTATATGAAATTCAATTTTATTAACTCTTCATAAAGAATTTAAAACTTTATTAGGACCATCAGGTCATAATGGATCTACTTTTATTTTTATTTCTTTATTTTCATTAATTTTATTTAATAATTTCATAGGATTATTTCCATATATTTTTACAAGAACAAGACATTTAACTTTAACTTTATCTTTAGCTTTACCTTTATGATTATGTTTTATATTATATGGATGAATTAATCATACACAACATATATTTGCTCATTTAGTTCCTCAAGGAACACCCGCTATTCTTATACCTTTTATAGTATGTATTGAAACTATTAGAAATATTATTCGACCTGGAACATTAGCTGTTCGATTAACTGCTAATATAATTGCTGGACATTTATTATTAACTCTTTTAGGAAATACAGGATCTTCTATATCTTATATATTAATAACATTTTTATTAATAGCTCAAATTGCTTTATTAGTATTAGAATCAGCTGTAGCTATAATTCAATCTTATGTGTTTGCTGTATTAAGAACTTTATATTGAGTTAATAAATGAAATATAGCTAATTTTAAAAATCCTATAGACAAAATTCTTATTATTAAACCTAATTGACTTAAAGTAGATAAAGCAATAATTTTTTTTAAATCAAATTCAAAATTAGCTCCTAATCCAGCTATAAATATTGTTAATCCAGATAATAATAATATTAATTGTCCTAACCAAGAAGTTCTTAAGATAATATTAAATCGAATTAATAAATATACACCAGCTGTAACTAATGTAGAAGAATGAACTAAAGCAGAAACAGGTGTAGGAGCAGCTATAGCTGCAGGTAACCAAGAAGAAAAAGGAATCTGAGCTCTTTTAGTTATAGCAGCTAATATTACTAATCTTCCAATTATTAACATTTCAAATTCATTTTGTATAATTTCTAAATAAAAAATATAATTTCATCTTCCATAATTTAATATTCAAGCAATAGAAAGAAGTAAAGCTACATCCCCAATTCGATTAGATAACGCAGTTAATATACCAGCATTATAAGATATTCCATAACCTCCTAATTTTAGTATAATACCTGCTAAAATTATAGACCCAGAAACTGGAGCTTCAACATGAGCTTTAGGTAATCATAAATGAACTAAAAATATTGGTATTTTTACTAAAAAGGCACACAATAAACAAAAATATAATAAATCATAATTAAACATAAAATTATTTATTAAATAAAAATTTATTGAACCAATTTTATTTATTACATAAAAAATACCAATTAATATAGGTAAAGAAACTAATAAAGTATAAAATAATAAATATAAACCAGCTTGTAAACGTTCTGGCTGATAACCTCAACCTAAAATTAAAAATAATGTAGGAATTAATCTTCTTTCAAAAAATAAATAAAATATAAATAATCTTATTCTTGAAAAAGTTAAAATCAACAATAATAATAAAATAATAATATTTAATAAAAATAAATTTTTATAATTATTATGTTTATTAATTAACTTTACATGCTAACGGTGCATCATTTTTTTTTATTTGTATTTACTTACATGTAGGACGAGGAATTTATTACGGTTCATATAAATTTACTCCAACTTGATTAATTGGAGTAATTATTTTATTTTTAGTAATAGGAACAGCTTTTATAGGATACGTATTACCTTGAGGACAAATATCATTTTGAGGAGCTACTGTAATTACTAATTTATTATCAGCTATCCCTTACTTAGGTATAGATTTAGTTCAATGATTATGAGGTGGATTTGCTGTTGATAATGCCACTTTAACTCGATTTTTTACATTCCATTTTATTTTACCTTTTATTGTTCTTGCTATAACTATAATTCATTTATTATTCCTTCATCAAACAGGATCTAATAATCCTATCGGATTAAATTCTAATATTGATAAAATTCCTTTTCATCCTTATTTTACATTTAAAGATATTGTAGGATTTATTGTAATAATTTTTATTTTAATTTCATTAGTATTAATTAGACCAAATTTATTGGGAGACCCTGATAACTTTATTCCAGCCCCTCTTCTATATTCTACATTAAATCCTGAAACTAATTCTGATTCTCCTTCAGCAAAATCAAAAGGAGTCCGATTAGTTTCAGCTAATGAAATAGATACTCAAACTAAAGCTATAGGAAATAAAATAATTAAAAATCATATATAAACTTGATAAAAAAAAAAATAAATTATATTATAACTTCCAATTAAAAAAATAAAAGATAATAAAATTAAAGCTAAACTAACTTCATAAGAAATAGTCTGAGCCACAGCTCGCAAACCTCCTAATAAAGCATAATTAGAATTAGACGACCAACCAGCTACTATAACAGTATAAACCCCCAATCTAGTACAACATAAAAAAAATAAACCACCCAAATTAAAAGAATATAATTTTACAAAAAAAGGCATACATATTCAAACAAATAATGATAAAAATAAAGAAAAAATTGGAGAAATATAATATCTTAAATAATTAGATAATAAAGGATAAGTTTGTTCTTTTGTAAATAATTTAATCGCATCACAAAAA
7.        AGCATTTTCTTCAATTAATCATTTAGGATGAATATTAAGATCTTTAATAATTAGAGAATCAATTTGATTAATTTATTTTTTTTTTTATTCATTTTTATCATTTGTATTAACATTTATATTTAATATTTTTAAATTATTTCATTTAAATCAATTATTTTCTTGATTTGTTAATAGAAAAATTTTGAAATTTACATTATTTATAAATTTTTTATCATTAGGAGGATTACCTCCATTTTTAGGATTTTTACCAAAATGACTTGTAATTCAACAATTAACATTATGTAATCAATATTTTATATTAACAATTATAATAATATCAACTTTAATTACATTATTTTTTTATTTACGAATTTGTTATTCCGCTTTTATAATAAATTATTTTGAAAATAATTGAATCATAAAGATAAATATAAATAGTATTAATTATAATATATATATAATTATAACTTTTTTTTCAATTTTTGGATTATTTTTAATTTCTTTATTTTATTTTATATTTTAAGGCTTTAAGTTAATAAAACTAATAACCTTCAAAGCTATAATTATAATTTTTTTTATGGTTATACCTATTATAATTGGTGGATTTGGAAATTGATTAGTGCCTTTAATATTAGGTGCTCCTGATATAGCATTCCCACGAATAAATAATATAAGATTTTGACTACTACCTCCTGCTCTTTCTTTACTATTAGTAAGTAGAATAGTTGAAAATGGAGCTGGAACAGGATGAACTGTTTATCCACCTTTATCCGCTGGAATTGCTCATGGTGGAGCTTCAGTTGATTTAGCTATTTTTTCTCTACATTTAGCAGGGATTTCTTCAATTTTAGGAGCTGTAAATTTTATTACAACTGTAATTAATATACGATCAACAGGAATTTCATTAGATCGTATACCTTTATTTGTTTGATCAGTAGTTATTACTGCTTTATTATTATTATTATCACTTCCAGTACTAGCAGGAGCTATTACTATATTATTAACAGATCGAAATTTAAATACATCATTTTTTGACCCAGCGGGAGGAGGAGATCCTATTTTATATCAACATTTATTTTGATTTTTTGGTCACCCTGAAGTTTATATTTTAATTTTAGAACATTTTTAGGACTTTTAATAATTCCGTCAATTTATTGATTAATACCTTCTCGTTACAATATTATATGAAATTCAATTTTATTAACTCTTCATAAAGAATTTAAAACTTTATTAGGACCATCAGGTCATAATGGATCTACTTTTATTTTTATTTCTTTATTTTCATTAATTTTATTTAATAATTTCATAGGATTATTTCCATATATTTTTACAAGAACAAGACATTTAACTTTAACTTTATCTTTAGCTTTACCTTTATGATTATGTTTTATATTATATGGATGAATTAATCATACACAACATATATTTGCTCATTTAGTTCCTCAAGGAACACCCGCTATTCTTATACCTTTTATAGTATGTATTGAGACTATTAGAAATATTATTCGACCTGGAACATTAGCTGTTCGATTAACTGCTAATATAATTGCTGGACATTTATTATTAACTCTTTTAGGAAATACAGGATCTTCTATATCTTATATATTAATAACATTTTTATTAATAGCTCAAATTGCTTTATTAGTATTAGAATCAGCTGTAGCTATAATTCAATCTTATGTGTTTGCTGTATTAAGAACTTTATATTGAGTTAATAAATGAAATATAGCTAATTTTAAAAATCCTATAGACAAAATTCTTATTATTAAACCTAATTGACTTAAAGTAGATAAAGCAATAATTTTTTTTAAATCAAATTCAAAATTAGCTCCTAATCCAGCTATAAATATTGTTAATCCAGATAATAATAATATTAATTGTCCTAACCAAGAAGTTCTTAAGATAATATTAAATCGAATTAATAAATATACACCAGCTGTAACTAATGTAGAAGAATGAACTAAAGCAGAAACAGGTGTAGGAGCAGCTATAGCTGCAGGTAACCAAGAAGAAAAAGGAATCTGAGCTCTTTTAGTTATAGCAGCTAATATTACTAATCTTCCAATTATTAACATTTCAAATTCATTTTGTATAATTTCTAAATAAAAAATATAATTTCATCTTCCATAATTTAATATTCAAGCAATAGAAAGAAGTAAAGCTACATCCCCAATTCGATTAGATAACGCAGTTAATATACCAGCATTATAAGATATTCCATAACCTCCTAATTTTAGTATAATACCTGCTAAAATTATAGACCCAGAAACTGGAGCTTCAACATGAGCTTTAGGTAATCATAAATGAACTAAAAATATTGGTATTTTTACTAAAAAGGCACACAATAAACAAAAATATAATAAATCATAATTAAACATAAAATTATTTATTAAATAAAAATTTATTGAACCAATTTTATTTATTACATAAAAAATACCAATTAATATAGGTAAAGAAACTAATAAAGTATAAAATAATAAATATAAACCAGCTTGTAAACGTTCTGGCTGATAACCTCAACCTAAAATTAAAAATAATGTAGGAATTAATCTTCTTTCAAAAAATAAATAAAATATAAATAATCTTATTCTTGAAAAAGTTAAAATCAACAATAATAATAAAATAATAATATTTAATAAAAATAAATTTTTATAATTATTATGTTTATTAATTAACTTTACATGCTAACGGTGCATCATTTTTTTTTATTTGTATTTACTTACATGTAGGACGAGGAATTTATTACGGTTCATATAAATTTACTCCAACTTGATTAATTGGAGTAATTATTTTATTTTTAGTAATAGGAACAGCTTTTATAGGATACGTATTACCTTGAGGACAAATATCATTTTGAGGAGCTACTGTAATTACTAATTTATTATCAGCTATCCCTTACTTAGGTATAGATTTAGTTCAATGATTATGAGGTGGATTTGCTGTTGATAATGCCACTTTAACTCGATTTTTTACATTCCATTTTATTTTACCTTTTATTGTTCTTGCTATAACTATAATTCATTTATTATTCCTTCATCAAACAGGATCTAATAATCCTATCGGATTAAATTCTAATATTGATAAAATTCCTTTTCATCCTTATTTTACATTTAAAGATATTGTAGGATTTATTGTAATAATTTTTATTTTAATTTCATTAGTATTAATTAGACCAAATTTATTGGGAGACCCTGATAACTTTATTCCAGCCCCTCTTCTATATTCTACATTAAATCCTGAAACTAATTCTGATTCTCCTTCAGCAAAATCAAAAGGAGTCCGATTAGTTTCAGCTAATGAAATAGATACTCAAACTAAAGCTATAGGAAATAAAATAATTAAAAATCATATATAAACTTGATAAAAAAAAAAATAAATTATATTATAACTTCCAATTAAAAAAATAAAAGATAATAAAATTAAAGCTAAACTAACTTCATAAGAAATAGTCTGAGCCACAGCTCGCAAACCTCCTAATAAAGCATAATTAGAATTAGACGACCAACCAGCTACTATAACAGTATAAACCCCCAATCTAGTACAACATAAAAAAAATAAACCACCCAAATTAAAAGAATATAATTTTACAAAAAAAGGCATACATATTCAAACAAATAATGATAAAAATAAAGAAAAAATTGGAGAAATATAATATCTTAAATAATTAGATAATAAAGGATAAGTTTGTTCTTTTGTAAATAATTTAATCGCATCACAAAAA
8.        AGCATTTTCTTCAATTAATCATTTAGGATGAATATTAAGATCTTTAATAATTAGAGAATCAATTTGATTAATTTATTTTTTTTTTTATTCATTTTTATCATTTGTATTAACATTTATATTTAATATTTTTAAATTATTTCATTTAAATCAATTATTTTCTTGATTTGTTAATAGAAAAATTTTGAAATTTACATTATTTATAAATTTTTTATCATTAGGAGGATTACCTCCATTTTTAGGATTTTTACCAAAATGACTTGTAATTCAACAATTAACATTATGTAATCAATATTTTATATTAACAATTATAATAATATCAACTTTAATTACATTATTTTTTTATTTACGAATTTGTTATTCCGCTTTTATAATAAATTATTTTGAAAATAATTGAATCATAAAGATAAATATAAATAGTATTAATTATATAATATATATAATTATAACTTTTTTTTCAATTTTTGGATTATTTTTAATTTCTTTATTTTATTTTATATTTTAAGGCTTTAAGTTAATAAAACTAATAACCTTCAAAGCTATAATTATAATTTTTTTTATGGTTATACCTATTATAATTGGTGGATTTGGAAATTGATTAGTGCCTTTAATATTAGGTGCTCCTGATATAGCATTCCCACGAATAAATAATATAAGATTTTGACTACTACCTCCTGCTCTTTCTTTACTATTAGTAAGTAGAATAGTTGAAAATGGAGCTGGAACAGGATGAACTGTTTATCCACCTTTATCCGCTGGAATTGCTCATGGTGGAGCTTCAGTTGATTTAGCTATTTTTTCTCTACATTTAGCAGGGATTTCTTCAATTTTAGGAGCTGTAAATTTTATTACAACTGTAATTAATATACGATCAACAGGAATTTCATTAGATCGTATACCTTTATTTGTTTGATCAGTAGTTATTACTGCTTTATTATTATTATTATCACTTCCAGTACTAGCAGGAGCTATTACTATATTATTAACAGATCGAAATTTAAATACATCATTTTTTGACCCAGCGGGAGGAGGAGATCCTATTTTATATCAACATTTATTTTGATTTTTTGGTCACCCTGAAGTTTATATTTTAATTTTAGAACATTTTTAGGACTTTTAATAATTCCGTCAATTTATTGATTAATACCTTCTCGTTACAATATTATATGAAATTCAATTTTATTAACTCTTCATAAAGAATTTAAAACTTTATTAGGACCATCAGGTCATAATGGATCTACTTTTATTTTTATTTCTTTATTTTCATTAATTTTATTTAATAATTTCATAGGATTATTTCCATATATTTTTACAAGAACAAGACATTTAACTTTAACTTTATCTTTAGCTTTACCTTTATGATTATGTTTTATATTATATGGATGAATTAATCATACACAACATATATTTGCTCATTTAGTTCCTCAAGGAACACCCGCTATTCTTATACCTTTTATAGTATGTATTGAAACTATTAGAAATATTATTCGACCTGGAACATTAGCTGTTCGATTAACTGCTAATATAATTGCTGGACATTTATTATTAACTCTTTTAGGAAATACAGGATCTTCTATATCTTATATATTAATAACATTTTTATTAATAGCTCAAATTGCTTTATTAGTATTAGAATCAGCTGTAGCTATAATTCAATCTTATGTGTTTGCTGTATTAAGAACTTTATATTGAGTTAATAAATGAAATATAGCTAATTTTAAAAATCCTATAGACAAAATTCTTATTATTAAACCTAATTGACTTAAAGTAGATAAAGCAATAATTTTTTTTAAATCAAATTCAAAATTAGCTCCTAATCCAGCTATAAATATTGTTAATCCAGATAATAATAATATTAATTGTCCTAACCAAGAAGTTCTTAAGATAATATTAAATCGAATTAATAAATATACACCAGCTGTAACTAATGTAGAAGAATGAACTAAAGCAGAAACAGGTGTAGGAGCAGCTATAGCTGCAGGTAACCAAGAAGAAAAAGGAATCTGAGCTCTTTTAGTTATAGCAGCTAATATTACTAATCTTCCAATTATTAACATTTCAAATTCATTTTGTATAATTTCTAAATAAAAAATATAATTTCATCTTCCATAATTTAATATTCAAGCAATAGAAAGAAGTAAAGCTACATCCCCAATTCGATTAGATAACGCAGTTAATATACCAGCATTATAAGATATTCCATAACCTCCTAATTTTAGTATAATACCTGCTAAAATTATAGACCCAGAAACTGGAGCTTCAACATGAGCTTTAGGTAATCATAAATGAACTAAAAATATTGGTATTTTTACTAAAAAGGCACACAATAAACAAAAATATAATAAATCATAATTAAACATAAAATTATTTATTAAATAAAAATTTATTGAACCAATTTTATTTATTACATAAAAAATACCAATTAATATAGGTAAAGAAACTAATAAAGTATAAAATAATAAATATAAACCAGCTTGTAAACGTTCTGGCTGATAACCTCAACCTAAAATTAAAAATAATGTAGGAATTAATCTTCTTTCAAAAAATAAATAAAATATAAATAATCTTATTCTTGAAAAAGTTAAAATCAACAATAATAATAAAATAATAATATTTAATAAAAATAAATTTTTATAATTATTATGTTTATTAATTAACTTTACATGCTAACGGTGCATCATTTTTTTTTATTTGTATTTACTTACATGTAGGACGAGGAATTTATTACGGTTCATATAAATTTACTCCAACTTGATTAATTGGAGTAATTATTTTATTTTTAGTAATAGGAACAGCTTTTATAGGATACGTATTACCTTGAGGACAAATATCATTTTGAGGAGCTACTGTAATTACTAATTTATTATCAGCTATCCCTTACTTAGGTATAGATTTAGTTCAATGATTATGAGGTGGATTTGCTGTTGATAATGCCACTTTAACTCGATTTTTTACATTCCATTTTATTTTACCTTTTATTGTTCTTGCTATAACTATAATTCATTTATTATTCCTTCATCAAACAGGATCTAATAATCCTATCGGATTAAATTCTAATATTGATAAAATTCCTTTTCATCCTTATTTTACATTTAAAGATATTGTAGGATTTATTGTAATAATTTTTATTTTAATTTCATTAGTATTAATTAGACCAAATTTATTGGGAGACCCTGATAACTTTATTCCAGCCCCTCTTCTATATTCTACATTAAATCCTGAAACTAATTCTGATTCTCCTTCAGCAAAATCAAAAGGAGTCCGATTAGTTTCAGCTAATGAAATAGATACTCAAACTAAAGCTATAGGAAATAAAATAATTAAAAATCATATATAAACTTGATAAAAAAAAAAATAAATTATATTATAACTTCCAATTAAAAAAATAAAAGATAATAAAATTAAAGCTAAACTAACTTCATAAGAAATAGTCTGAGCCACAGCTCGCAAACCTCCTAATAAAGCATAATTAGAATTAGACGACCAACCAGCTACTATAACAGTATAAACCCCCAATCTAGTACAACATAAAAAAAATAAACCACCCAAATTAAAAGAATATAATTTTACAAAAAAAGGCATACATATTCAAACAAATAATGATAAAAATAAAGAAAAAATTGGAGAAATATAATATCTTAAATAATTAGATAATAAAGGATAAGTTTGTTCTTTTGTAAATAATTTAATCGCATCACAAAAA
9.        AGCATTTTCTTCAATTAATCATTTAGGATGAATATTAAGATCTTTAATAATTAGAGAATCAATTTGATTAATTTATTTTTTTTTTTATTCATTTTTATCATTTGTATTAACATTTATATTTAATATTTTTAAATTATTTCATTTAAATCAATTATTTTCTTGATTTGTTAATAGAAAAATTTTGAAATTTACATTATTTATAAATTTTTTATCATTAGGAGGATTACCTCCATTTTTAGGATTTTTACCAAAATGACTTGTAATTCAACAATTAACATTATGTAATCAATATTTTATATTAACAATTATAATAATATCAACTTTAATTACATTATTTTTTTATTTACGAATTTGTTATTCCGCTTTTATAATAAATTATTTTGAAAATAATTGAATCATAAAGATAAATATAAATAGTATTAATTATAATATATATATAATTATAACTTTTTTTTCAATTTTTGGATTATTTTTAATTTCTTTATTTTATTTTATATTTTAAGGCTTTAAGTTAATAAAACTAATAACCTTCAAAGCTATAATTATAATTTTTTTTATGGTTATACCTATTATAATTGGTGGATTTGGAAATTGATTAGTGCCTTTAATATTAGGTGCTCCTGATATAGCATTCCCACGAATAAATAATATAAGATTTTGACTACTACCTCCTGCTCTTTCTTTACTATTAGTAAGTAGAATAGTTGAAAATGGAGCTGGAACAGGATGAACTGTTTATCCACCTTTATCCGCTGGAATTGCTCATGGTGGAGCTTCAGTTGATTTAGCTATTTTTTCTCTACATTTAGCAGGGATTTCTTCAATTTTAGGAGCTGTAAATTTTATTACAACTGTAATTAATATACGATCAACAGGAATTTCATTAGATCGTATACCTTTATTTGTTTGATCAGTAGTTATTACTGCTTTATTATTATTATTATCACTTCCAGTACTAGCAGGAGCTATTACTATATTATTAACAGATCGAAATTTAAATACATCATTTTTTGACCCAGCGGGAGGAGGAGATCCTATTTTATACCAACATTTATTTTGATTTTTTGGTCACCCTGAAGTTTATATTTTAATTTTAGAACATTTTTAGGACTTTTAATAATTCCGTCAATTTATTGATTAATACCTTCTCGTTACAATATTATATGAAATTCAATTTTATTAACTCTTCATAAAGAATTTAAAACTTTATTAGGACCATCAGGTCATAATGGATCTACTTTTATTTTTATTTCTTTATTTTCATTAATTTTATTTAATAATTTCATAGGATTATTTCCATATATTTTTACAAGAACAAGACATTTAACTTTAACTTTATCTTTAGCTTTACCTTTATGATTATGTTTTATATTATATGGATGAATTAATCATACACAACATATATTTGCTCATTTAGTTCCTCAAGGAACACCCGCTATTCTTATACCTTTTATAGTATGTATTGAAACTATTAGAAATATTATTCGACCTGGAACATTAGCTGTTCGATTAACTGCTAATATAATTGCTGGACATTTATTATTAACTCTTTTAGGAAATACAGGATCTTCTATATCTTATATATTAATAACATTTTTATTAATAGCTCAAATTGCTTTATTAGTATTAGAATCAGCTGTAGCTATAATTCAATCTTATGTGTTTGCTGTATTAAGAACTTTATATTGAGTTAATAAATGAAATATAGCTAATTTTAAAAATCCTATAGACAAAATTCTTATTATTAAACCTAATTGACTTAAAGTAGATAAAGCAATAATTTTTTTTAAATCAAATTCAAAATTAGCTCCTAATCCAGCTATAAATATTGTTAATCCAGATAATAATAATATTAATTGTCCTAACCAAGAAGTTCTTAAGATAATATTAAATCGAATTAATAAATATACACCAGCTGTAACTAATGTAGAAGAATGAACTAAAGCAGAAACAGGTGTAGGAGCAGCTATAGCTGCAGGTAACCAAGAAGAAAAAGGAATCTGAGCTCTTTTAGTTATAGCAGCTAATATTACTAATCTTCCAATTATTAACATTTCAAATTCATTTTGTATAATTTCTAAATAAAAAATATAATTTCATCTTCCATAATTTAATATTCAAGCAATAGAAAGAAGTAAAGCTACATCCCCAATTCGATTAGATAACGCAGTTAATATACCAGCATTATAAGATATTCCATAACCTCCTAATTTTAGTATAATACCTGCTAAAATTATAGACCCAGAAACTGGAGCTTCAACATGAGCTTTAGGTAATCATAAATGAACTAAAAATATTGGTATTTTTACTAAAAAGGCACACAATAAACAAAAATATAATAAATCATAATTAAACATAAAATTATTTATTAAATAAAAATTTATTGAACCAATTTTATTTATTACATAAAAAATACCAATTAATATAGGTAAAGAAACTAATAAAGTATAAAATAATAAATATAAACCAGCTTGTAAACGTTCTGGCTGATAACCTCAACCTAAAATTAAAAATAATGTAGGAATTAATCTTCTTTCAAAAAATAAATAAAATATAAATAATCTTATTCTTGAAAAAGTTAAAATCAACAATAATAATAAAATAATAATATTTAATAAAAATAAATTTTTATAATTATTATGTTTATTAATTAACTTTACATGCTAACGGTGCATCATTTTTTTTTATTTGTATTTACTTACATGTAGGACGAGGAATTTATTACGGTTCATATAAATTTACTCCAACTTGATTAATTGGAGTAATTATTTTATTTTTAGTAATAGGAACAGCTTTTATAGGATACGTATTACCTTGAGGACAAATATCATTTTGAGGAGCTACTGTAATTACTAATTTATTATCAGCTATCCCTTACTTAGGTATAGATTTAGTTCAATGATTATGAGGTGGATTTGCTGTTGATAATGCCACTTTAACTCGATTTTTTACATTCCATTTTATTTTACCTTTTATTGTTCTTGCTATAACTATAATTCATTTATTATTCCTTCATCAAACAGGATCTAATAATCCTATCGGATTAAATTCTAATATTGATAAAATTCCTTTTCATCCTTATTTTACATTTAAAGATATTGTAGGATTTATTGTAATAATTTTTATTTTAATTTCATTAGTATTAATTAGACCAAATTTATTGGGAGACCCTGATAACTTTATTCCAGCCCCTCTTCTATATTCTACATTAAATCCTGAAACTAATTCTGATTCTCCTTCAGCAAAATCAAAAGGAGTCCGATTAGTTTCAGCTAATGAAATAGATACTCAAACTAAAGCTATAGGAAATAAAATAATTAAAAATCATATATAAACTTGATAAAAAAAAAAATAAATTATATTATAACTTCCAATTAAAAAAATAAAAGATAATAAAATTAAAGCTAAACTAACTTCATAAGAAATAGTCTGAGCCACAGCTCGCAAACCTCCTAATAAAGCATAATTAGAATTAGACGACCAACCAGCTACTATAACAGTATAAACCCCCAATCTAGTACAACATAAAAAAAATAAACCACCCAAATTAAAAGAATATAATTTTACAAAAAAAGGCATACATATTCAAACAAATAATGATAAAAATAAAGAAAAAATTGGAGAAATATAATATCTTAAATAATTAGATAATAAAGGATAAGTTTGTTCTTTTGTAAATAATTTAATCGCATCACAAAAA
10.       AGCATTTTCTTCAATTAATCATTTAGGATGAATATTAAGATCTTTAATAATTAGAGAATCAATTTGATTAATTTATTTTTTTTTTTATTCATTTTTATCATTTGTATTAACATTTATATTTAATATTTTTAAATTATTTCATTTAAATCAATTATTTTCTTGATTTGTTAATAGAAAAATTTTGAAATTTACATTATTTATAAATTTTTTATCATTAGGAGGATTACCTCCATTTTTAGGATTTTTACCAAAATGACTTGTAATTCAACAATTAACATTATGTAATCAATATTTTATATTAACAATTATAATAATATCAACTTTAATTACATTATTTTTTTATTTACGAATTTGTTATTCCGCTTTTATAATAAATTATTTTGAAAATAATTGAATCATAAAGATAAATATAAATAGTATTAATTATAATATATATATAATTATAACTTTTTTTTCAATTTTTGGATTATTTTTAATTTCTTTATTTTATTTTATATTTTAAGGCTTTAAGTTAATAAAACTAATAACCTTCAAAGCTATAATTATAATTTTTTTTATGGTTATACCTATTATAATTGGTGGATTTGGAAATTGATTAGTGCCTTTAATATTAGGTGCTCCTGATATAGCATTCCCACGAATAAATAATATAAGATTTTGACTACTACCTCCTGCTCTTTCTTTACTATTAGTAAGTAGAATAGTTGAAAATGGAGCTGGAACAGGATGAACTGTTTATCCACCTTTATCCGCTGGAATTGCTCATGGTGGAGCTTCAGTTGATTTAGCTATTTTTTCTCTACATTTAGCAGGGATTTCTTCAATTTTAGGAGCTGTAAATTTTATTACAACTGTAATTAATATACGATCAACAGGAATTTCATTAGATCGTATACCTTTATTTGTTTGATCAGTAGTTATTACTGCTTTATTATTATTATTATCACTTCCAGTACTAGCAGGAGCTATTACTATATTATTAACAGATCGAAATTTAAATACATCATTTTTTGACCCAGCGGGAGGAGGAGATCCTATTTTATACCAACATTTATTTTGATTTTTTGGTCACCCTGAAGTTTATATTTTAATTTTAGAACATTTTTAGGACTTTTAATAATTCCGTCAATTTATTGATTAATACCTTCTCGTTACAATATTATATGAAATTCAATTTTATTAACTCTTCATAAAGAATTTAAAACTTTATTAGGACCATCAGGTCATAATGGATCTACTTTTATTTTTATTTCTTTATTTTCATTAATTTTATTTAATAATTTCATAGGATTATTTCCATATATTTTTACAAGAACAAGACATTTAACTTTAACTTTATCTTTAGCTTTACCTTTATGATTATGTTTTATATTATATGGATGAATTAATCATACACAACATATATTTGCTCATTTAGTTCCTCAAGGAACACCCGCTATTCTTATACCTTTTATAGTATGTATTGAAACTATTAGAAATATTATTCGACCTGGAACATTAGCTGTTCGATTAACTGCTAATATAATTGCTGGACATTTATTATTAACTCTTTTAGGAAATACAGGATCTTCTATATCTTATATATTAATAACATTTTTATTAATAGCTCAAATTGCTTTATTAGTATTAGAATCAGCTGTAGCTATAATTCAATCTTATGTGTTTGCTGTATTAAGAACTTTATATTGAGTTAATAAATGAAATATAGCTAATTTTAAAAATCCTATAGACAAAATTCTTATTATTAAACCTAATTGACTTAAAGTAGATAAAGCAATAATTTTTTTTAAATCAAATTCAAAATTAGCTCCTAATCCAGCTATAAATATTGTTAATCCAGATAATAATAATATTAATTGTCCTAACCAAGAAGTTCTTAAGATAATATTAAATCGAATTAATAAATATACACCAGCTGTAACTAATGTAGAAGAATGAACTAAAGCAGAAACAGGTGTAGGAGCAGCTATAGCTGCAGGTAACCAAGAAGAAAAAGGAATCTGAGCTCTTTTAGTTATAGCAGCTAATATTACTAATCTTCCAATTATTAACATTTCAAATTCATTTTGTATAATTTCTAAATAAAAAATATAATTTCATCTTCCATAATTTAATATTCAAGCAATAGAAAGAAGTAAAGCTACATCCCCAATTCGATTAGATAAAGCAGTTAATATACCAGCATTATAAGATATTCCATAACCTCCTAATTTTAGTATAATACCTGCTAAAATTATAGACCCAGAAACTGGAGCTTCAACATGAGCTTTAGGTAATCATAAATGAACTAAAAATATTGGTATTTTTACTAAAAAGGCACACAATAAACAAAAATATAATAAATCATAATTAAACATAAAATTATTTATTAAATAAAAATTTATTGAACCAATTTTATTTATTACATAAAAAATACCAATTAATATAGGTAAAGAAACTAATAAAGTATAAAATAATAAATATAAACCAGCTTGTAAACGTTCTGGCTGATAACCTCAACCTAAAATTAAAAATAATGTAGGAATTAATCTTCTTTCAAAAAATAAATAAAATATAAATAATCTTATTCTTGAAAAAGTTAAAATCAACAATAATAATAAAATAATAATATTTAATAAAAATAAATTTTTATAATTATTATGTTTATTAATTAACTTTACATGCTAACGGTGCATCATTTTTTTTTATTTGTATTTACTTACATGTAGGACGAGGAATTTATTACGGTTCATATAAATTTACTCCAACTTGATTAATTGGAGTAATTATTTTATTTTTAGTAATAGGAACAGCTTTTATAGGATACGTATTACCTTGAGGACAAATATCATTTTGAGGAGCTACTGTAATTACTAATTTATTATCAGCTATCCCTTACTTAGGTATAGATTTAGTTCAATGATTATGAGGTGGATTTGCTGTTGATAATGCCACTTTAACTCGATTTTTTACATTCCATTTTATTTTACCTTTTATTGTTCTTGCTATAACTATAATTCATTTATTATTCCTTCATCAAACAGGATCTAATAATCCTATCGGATTAAATTCTAATATTGATAAAATTCCTTTTCATCCTTATTTTACATTTAAAGATATTGTAGGATTTATTGTAATAATTTTTATTTTAATTTCATTAGTATTAATTAGACCAAATTTATTGGGAGACCCTGATAACTTTATTCCAGCCCCTCTTCTATATTCTACATTAAATCCTGAAACTAATTCTGATTCTCCTTCAGCAAAATCAAAAGGAGTCCGATTAGTTTCAGCTAATGAAATAGATACTCAAACTAAAGCTATAGGAAATAAAATAATTAAAAATCATATATAAACTTGATAAAAAAAAAAATAAATTATATTATAACTTCCAATTAAAAAAATAAAAGATAATAAAATTAAAGCTAAACTAACTTCATAAGAAATAGTCTGAGCCACAGCTCGCAAACCTCCTAATAAAGCATAATTAGAATTAGACGACCAACCAGCTACTATAACAGTATAAACCCCCAATCTAGTACAACATAAAAAAAATAAACCACCCAAATTAAAAGAATATAATTTTACAAAAAAAGGCATACATATTCAAACAAATAATGATAAAAATAAAGAAAAAATTGGAGAAATATAATATCTTAAATAATTAGATAATAAAGGATAAGTTTGTTCTTTTGTAAATAATTTAATCGCATCACAAAAA
11.       AGCATTTTCTTCAATTAATCATTTAGGATGAATATTAAGATCTTTAATAATTAGAGAATCAATTTGATTAATTTATTTTTTTTTTTATTCATTTTTATCATTTGTATTAACATTTATATTTAATATTTTTAAATTATTTCATTTAAATCAATTATTTTCTTGATTTGTTAATAGAAAAATTTTGAAATTTACATTATTTATAAATTTTTTATCATTAGGAGGATTACCTCCATTTTTAGGATTTTTACCAAAATGACTTGTAATTCAACAATTAACATTATGTAATCAATATTTTATATTAACACTTATAATAATATCAACTTTAATTACATTATTTTTTTATTTACGAATTTGTTATTCCGCTTTTATAATAAATTATTTTGAAAATAATTGAATCATAAAGATAAATATAAATAGTATTAATTATAATATATATATAATTATAACTTTTTTTTCAATTTTTGGATTATTTTTAATTTCTTTATTTTATTTTATATTTTAAGGCTTTAAGTTAATAAAACTAATAACCTTCAAAGCTATAATTATAATTTTTTTTATGGTTATACCTATTATAATTGGTGGATTTGGAAATTGATTAGTGCCTTTAATATTAGGTGCTCCTGATATAGCATTCCCACGAATGAATAATATAAGATTTTGACTACTACCTCCTGCTCTTTCTTTACTATTAGTAAGTAGAATAGTTGAAAATGGAGCTGGGACAGGATGAACTGTTTATCCACCTCTATCCGCTGGAATTGCTCATGGTGGAGCTTCAGTTGATTTAGCTATTTTTTCTCTACATTTAGCAGGAATTTCTTCAATTTTAGGAGCTGTAAATTTTATTACAACTGTAATTAATATACGATCAACAGGAATTTCATTAGATCGTATACCTTTATTTGTTTGATCAGTAGTTATTACTGCTTTATTATTATTATTATCACTTCCAGTACTAGCAGGAGCTATTACTATATTATTAACAGATCGAAATTTAAATACATCATTTTTTGACCCAGCGGGAGGAGGAGATCCTATTTTATACCAACATTTATTTTGATTTTTTGGTCATCCTGAAGTTTATATTTTAATTTTAGAACATTTTTAGGACTTTTAATAATTCCGTCAATTTATTGATTAATACCTTCTCGTTACAATATTATATGAAATTCAATTTTATTAACTCTTCATAAAGAATTTAAAACTTTATTAGGCCCATCAGGTCATAATGGATCTACTTTTATTTTTATTTCTTTATTTTCATTAATTTTATTTAATAATTTCATAGGATTATTTCCATATATTTTTACAAGAACAAGACATTTAACTTTAACTTTATCTTTAGCTTTACCTTTATGATTATGTTTTATATTATATGGATGAATTAATCATACACAACATATATTTGCTCATTTAGTTCCTCAAGGAACACCCGCTATTCTTATACCTTTTATAGTATGTATTGAAACTATTAGAAATATTATTCGACCTGGAACATTAGCTGTTCGATTAACTGCTAATATAATTGCTGGACATTTATTATTAACTCTTTTAGGAAATACAGGATCTTCTATATCTTATATATTAGTAACATTTTTATTAATAGCTCAAATTGCTTTATTAGTATTAGAATCAGCTGTAGCTATAATTCAATCTTACGTGTTTGCTGTATTAAGAACTTTATATTGAGTTAATAAATGAAATATAGCTAATTTTAAAAATCCTATAGACAAAATTCTTATTATTAAACCTAATTGACTTAAAGTAGATAAAGCAATAATTTTTTTTAAATCAAATTCAAAATTAGCTCCTAATCCAGCTATAAATATTGTTAATCCAGATAATAATAATATTAATTGTCCTAACCAAGAAGTTCTTAAGATAATATTAAATCGAATTAATAAATATACACCAGCTGTAACTAATGTAGAAGAATGAACTAAAGCAGAAACAGGTGTAGGAGCAGCTATAGCTGCAGGTAACCAAGAAGAAAAAGGAATCTGAGCTCTTTTAGTTATAGCAGCTAATATTACTAATCTTCCAATTATTAACATTTCAAATTCATTTTGTATAATTTCTAAATAAAAAATATAATTTCATCTTCCATAATTTAATATTCAAGCAATAGAAAGAAGTAAAGCTACATCCCCAATTCGATTAGATAACGCAGTTAATATACCAGCATTATAAGATATTCCATAACCTCCTAATTTTAGTATAATACCTGCTAAAATTATAGACCCAGAAACTGGAGCTTCAACATGAGCTTTAGGTAATCATAAATGAACTAAAAATATTGGTATTTTTACTAAAAAGGCACACAATAAACAAAAATATAATAAATCATAATTAAACATAAAATTATTTATTAAATAAAAATTTATAGAACCAATTTTATTTATTACATAAAAAATACCAATTAATATAGGTAAAGAAACTAATAAAGTATAAAATAATAAATATAAACCAGCTTGTAAACGTTCTGGCTGATAACCTCAACCTAAAATTAAAAATAATGTAGGAATTAATCTTCTTTCAAAAAATAAATAAAATATAAATAATCTTATTCTTGAAAAAGTTAAAATCAACAATAATAATAAAATAATAATATTTAATAAAAATAAATTTTTATAATTATTATGTTTATTAATTAACTTTACATGCTAATGGTGCATCATTTTTTTTTATTTGTATTTACTTACATGTGGGACGAGGAATTTATTACGGTTCATACAAATTTACTCCAACTTGATTAATTGGAGTAATTATTTTATTTTTAGTAATAGGAACAGCTTTTATAGGATACGTATTACCTTGAGGACAAATATCATTTTGAGGAGCTACTGTAATTACTAATTTATTATCAGCTATCCCTTACTTAGGTATAGATTTAGTTCAATGATTATGAGGTGGATTTGCTGTTGATAATGCCACTTTAACTCGATTTTTTACATTCCATTTTATTTTACCTTTTATTGTTCTTGCTATAACTATAATTCATTTATTATTCCTTCATCAAACAGGATCTAATAATCCTATCGGATTAAATTCTAATATTGATAAAATTCCTTTTCATCCTTATTTTACATTTAAAGATATTGTAGGATTTATTGTAATAATTTTTATTTTAATTTCATTAGTATTAATTAGACCAAATTTATTAGGAGACCCTGATAACTTTATTCCAGCCCCTCTTCTATATTCTACATTAAATCCTGAAACTAATTCTGATTCTCCTTCAGCAAAATCAAAAGGAGTCCGATTAGTTTCAGCTAATGAAATAGATATTCAAACTAAAGCTATAGGAAATAAAATAATTAAAAATCATATATAAACTTGATAAAAAAAAAAATAAATTATATTATAACTTCCAATTAAAAAAATAAAAGATAATAAAATTAAAGCTAAACTAACTTCATAAGAAATAGTCTGAGCCACAGCTCGCAAACCTCCTAATAAAGCATAATTAGAATTAGACGACCAACCAGCTACTATAACAGTATAAACCCCCAATCTAGTACAACATAAAAAAAATAAACCACCCAAATTAAAAGAATATAATTTTACAAAAAAAGGCATACATATTCAAACAAATAATGATAAAAATAAAGAAAAAATTGGAGAAATATAATATCTTAAATAATTAGATAATAAAGGATAAGTTTGTTCTTTTGTAAATAATTTAATCGCATCACAAAAA
12.       AGCATTTTCTTCAATTAATCATTTAGGATGAATATTAAGATCTTTAATAATTAGAGAATCAATTTGATTAATTTATTTTTTTTTTTATTCATTTTTATCATTTGTATTAACATTTATATTTAATATTTTTAAATTATTTCATTTAAATCAATTATTTTCTTGATTTGTTAATAGAAAAATTTTGAAATTTACATTATTTATAAATTTTTTATCATTAGGAGGATTACCTCCATTTTTAGGATTTTTACCAAAATGACTTGTAATTCAACAATTAACATTATGTAATCAATATTTTATATTAACACTTATAATAATATCAACTTTAATTACATTATTTTTTTATTTACGAATTTGTTATTCCGCTTTTATAATAAATTATTTTGAAAATAATTGAATCATAAAGATAAATATAAATAGTATTAATTATAATATATATATAATTATAACTTTTTTTTCAATTTTTGGATTATTTTTAATTTCTTTATTTTATTTTATATTTTAAGGCTTTAAGTTAATAAAACTAATAACCTTCAAAGCTATAATTATAATTTTTTTTATGGTTATACCTATTATAATTGGTGGATTTGGAAATTGATTAGTGCCTTTAATATTAGGTGCTCCTGATATAGCATTCCCACGAATGAATAATATAAGATTTTGACTACTACCTCCTGCTCTTTCTTTACTATTAGTAAGTAGAATAATTGAAAATGGAGCTGGGACAGGATGAACTGTTTATCCACCTCTATCCGCTGGAATTGCTCATGGTGGAGCTTCAGTTGATTTAGCTATTTTTTCTCTACATTTAGCAGGAATTTCTTCAATTTTAGGAGCTGTAAATTTTATTACAACTGTAATTAATATACGATCAACAGGAATTTCATTAGATCGTATACCTTTATTTGTTTGATCAGTAGTTATTACTGCTTTATTATTATTATTATCACTTCCAGTACTAGCAGGAGCTATTACTATATTATTAACAGATCGAAATTTAAATACATCATTTTTTGACCCAGCGGGAGGAGGAGATCCTATTTTATACCAACATTTATTTTGATTTTTTGGTCATCCTGAAGTTTATATTTTAATTTTAGAACATTTTTAGGACTTTTAATAATTCCGTCAATTTATTGATTAATACCTTCTCGTTACAATATTATATGAAATTCAATTTTATTAACTCTTCATAAAGAATTTAAAACTTTATTAGGCCCATCAGGTCATAATGGATCTACTTTTATTTTTATTTCTTTATTTTCATTAATTTTATTTAATAATTTCATAGGATTATTTCCATATATTTTTACAAGAACAAGACATTTAACTTTAACTTTATCTTTAGCTTTACCTTTATGATTATGTTTTATATTATATGGATGAATTAATCATACACAACATATATTTGCTCATTTAGTTCCTCAAGGAACACCCGCTATTCTTATACCTTTTATAGTATGTATTGAAACTATTAGAAATATTATTCGACCTGGAACATTAGCTGTTCGATTAACTGCTAATATAATTGCTGGACATTTATTATTAACTCTTTTAGGAAATACAGGATCTTCTATATCTTATATATTAGTAACATTTTTATTAATAGCTCAAATTGCTTTATTAGTATTAGAATCAGCTGTAGCTATAATTCAATCTTACGTGTTTGCTGTATTAAGAACTTTATATTGAGTTAATAAATGAAATATAGCTAATTTTAAAAATCCTATAGACAAAATTCTTATTATTAAACCTAATTGACTTAAAGTAGATAAAGCAATAATTTTTTTTAAATCAAATTCAAAATTAGCTCCTAATCCAGCTATAAATATTGTTAATCCAGATAATAATAATATTAATTGTCCTAACCAAGAAGTTCTTAAGATAATATTAAATCGAATTAATAAATATACACCAGCTGTAACTAATGTAGAAGAATGAACTAAAGCAGAAACAGGTGTAGGAGCAGCTATAGCTGCAGGTAACCAAGAAGAAAAAGGAATCTGAGCTCTTTTAGTTATAGCAGCTAATATTACTAATCTTCCAATTATTAACATTTCAAATTCATTTTGTATAATTTCTAAATAAAAAATATAATTTCATCTTCCATAATTTAATATTCAAGCAATAGAAAGAAGTAAAGCTACATCCCCAATTCGATTAGATAACGCAGTTAATATACCAGCATTATAAGATATTCCATAACCTCCTAATTTTAGTATAATACCTGCTAAAATTATAGACCCAGAAACTGGAGCTTCAACATGAGCTTTAGGTAATCATAAATGAACTAAAAATATTGGTATTTTTACTAAAAAGGCACACAATAAACAAAAATATAATAAATCATAATTAAACATAAAATTATTTATTAAATAAAAATTTATAGAACCAATTTTATTTATTACATAAAAAATACCAATTAATATAGGTAAAGAAACTAATAAAGTATAAAATAATAAATATAAACCAGCTTGTAAACGTTCTGGCTGATAACCTCAACCTAAAATTAAAAATAATGTAGGAATTAATCTTCTTTCAAAAAATAAATAAAATATAAATAATCTTATTCTTGAAAAAGTTAAAATCAACAATAATAATAAAATAATAATATTTAATAAAAATAAATTTTTATAATTATTATGTTTATTAATTAACTTTACATGCTAATGGTGCATCATTTTTTTTTATTTGTATTTACTTACATGTGGGACGAGGAATTTATTACGGTTCATACAAATTTACTCCAACTTGATTAATTGGAGTAATTATTTTATTTTTAGTAATAGGAACAGCTTTTATAGGATACGTATTACCTTGAGGACAAATATCATTTTGAGGAGCTACTGTAATTACTAATTTATTATCAGCTATCCCTTACTTAGGTATAGATTTAGTTCAATGATTATGAGGTGGATTTGCTGTTGATAATGCCACTTTAACTCGATTTTTTACATTCCATTTTATTTTACCTTTTATTGTTCTTGCTATAACTATAATTCATTTATTATTCCTTCATCAAACAGGATCTAATAATCCTATCGGATTAAATTCTAATATTGATAAAATTCCTTTTCATCCTTATTTTACATTTAAAGATATTGTAGGATTTATTGTAATAATTTTTATTTTAATTTCATTAGTATTAATTAGACCAAATTTATTAGGAGACCCTGATAACTTTATTCCAGCCCCTCTTCTATATTCTACATTAAATCCTGAAACTAATTCTGATTCTCCTTCAGCAAAATCAAAAGGAGTCCGATTAGTTTCAGCTAATGAAATAGATATTCAAACTAAAGCTATAGGAAATAAAATAATTAAAAATCATATATAAACTTGATAAAAAAAAAAATAAATTATATTATAACTTCCAATTAAAAAAATAAAAGATAATAAAATTAAAGCTAAACTAACTTCATAAGAAATAGTCTGAGCCACAGCTCGCAAACCTCCTAATAAAGCATAATTAGAATTAGACGACCAACCAGCTACTATAACAGTATAAACCCCCAATCTAGTACAACATAAAAAAAATAAACCACCCAAATTAAAAGAATATAATTTTACAAAAAAAGGCATACATATTCAAACAAATAATGATAAAAATAAAGAAAAAATTGGAGAAATATAATATCTTAAATAATTAGATAATAAAGGATAAGTTTGTTCTTTTGTAAATAATTTAATCGCATCACAAAAA
13.       AGCATTTTCTTCAATTAATCATTTAGGATGAATATTAAGATCTTTAATAATTAGAGAATCAATTTGATTAATTTATTTTTTTTTTTATTCATTTTTATCATTTGTATTAACATTTATATTTAATATTTTTAAATTATTTCATTTAAATCAATTATTTTCTTGATTTGTTAATAGAAAAATTTTGAAATTTACATTATTTATAAATTTTTTATCATTAGGAGGATTACCTCCATTTTTAGGATTTTTACCAAAATGACTTGTAATTCAACAATTAACATTATGTAATCAATATTTTATATTAACACTTATAATAATATCAACTTTAATTACATTATTTTTTTATTTACGAATTTGTTATTCCGCTTTTATAATAAATTATTTTGAAAATAATTGAATCATAAAGATAAATATAAATAGTATTAATTATAATATATATATAATTATAACTTTTTTTTCAATTTTTGGATTATTTTTAATTTCTTTATTTTATTTTATATTTTAAGGCTTTAAGTTAATAAAACTAATAACCTTCAAAGCTATAATTATAATTTTTTTTATGGTTATACCTATTATAATTGGTGGATTTGGAAATTGATTAGTGCCTTTAATATTAGGTGCTCCTGATATAGCATTCCCACGAATGAATAATATAAGATTTTGACTACTACCTCCTGCTCTTTCTTTACTATTAGTAAGTAGAATAATTGAAAATGGAGCTGGGACAGGATGAACTGTTTATCCACCTCTATCCGCTGGAATTGCTCATGGTGGAGCTTCAGTTGATTTAGCTATTTTTTCTCTACATTTAGCAGGAATTTCTTCAATTTTAGGAGCTGTAAATTTTATTACAACTGTAATTAATATACGATCAACAGGAATTTCATTAGATCGTATACCTTTATTTGTTTGATCAGTAGTTATTACTGCTTTATTATTATTATTATCACTTCCAGTACTAGCAGGAGCTATTACTATATTATTAACAGATCGAAATTTAAATACATCATTTTTTGACCCAGCGGGAGGAGGAGATCCTATTTTATACCAACATTTATTTTGATTTTTTGGTCATCCTGAAGTTTATATTTTAATTTTAGAACATTTTTAGGACTTTTAATAATTCCGTCAATTTATTGATTAATACCTTCTCGTTACAATATTATATGAAATTCAATTTTATTAACTCTTCATAAAGAATTTAAAACTTTATTAGGCCCATCAGGTCATAATGGATCTACTTTTATTTTTATTTCTTTATTTTCATTAATTTTATTTAATAATTTCATAGGATTATTTCCATATATTTTTACAAGAACAAGACATTTAACTTTAACTTTATCTTTAGCTTTACCTTTATGATTATGTTTTATATTATATGGATGAATTAATCATACACAACATATATTTGCTCATTTAGTTCCTCAAGGAACACCCGCTATTCTTATACCTTTTATAGTATGTATTGAAACTATTAGAAATATTATTCGACCTGGAACATTAGCTGTTCGATTAACTGCTAATATAATTGCTGGACATTTATTATTAACTCTTTTAGGAAATACAGGATCTTCTATATCTTATATATTAGTAACATTTTTATTAATAGCTCAAATTGCTTTATTAGTATTAGAATCAGCTGTAGCTATAATTCAATCTTACGTGTTTGCTGTATTAAGAACTTTATATTGAGTTAATAAATGAAATATAGCTAATTTTAAAAATCCTATAGACAAAATTCTTATTATTAAACCTAATTGACTTAAAGTAGATAAAGCAATAATTTTTTTTAAATCAAATTCAAAATTAGCTCCTAATCCAGCTATAAATATTGTTAATCCAGATAATAATAATATTAATTGTCCTAACCAAGAAGTTCTTAAGATAATATTAAATCGAATTAATAAATATACACCAGCTGTAACTAATGTAGAAGAATGAACTAAAGCAGAAACAGGTGTAGGAGCAGCTATAGCTGCAGGTAACCAAGAAGAAAAAGGAATCTGAGCTCTTTTAGTTATAGCAGCTAATATTACTAATCTTCCAATTATTAACATTTCAAATTCATTTTGTATAATTTCTAAATAAAAAATATAATTTCATCTTCCATAATTTAATATTCAAGCAATAGAAAGAAGTAAAGCTACATCCCCAATTCGATTAGATAACGCAGTTAATATACCAGCATTATAAGATATTCCATAACCTCCTAATTTTAGTATAATACCTGCTAAAATTATAGACCCAGAAACTGGAGCTTCAACATGAGCTTTAGGTAATCATAAATGAACTAAAAATATTGGTATTTTTACTAAAAAGGCACACAATAAACAAAAATATAATAAATCATAATTAAACATAAAATTATTTATTAAATAAAAATTTATAGAACCAATTTTATTTATTACATAAAAAATACCAATTAATATAGGTAAAGAAACTAATAAAGTATAAAATAATAAATATAAACCAGCTTGTAAACGTTCTGGCTGATAACCTCAACCTAAAATTAAAAATAATGTAGGAATTAATCTTCTTTCAAAAAATAAATAAAATATAAATAATCTTATTCTTGAAAAAGTTAAAATCAACAATAATAATAAAATAATAATATTTAATAAAAATAAATTTTTATAATTATTATGTTTATTAATTAACTTTACATGCTAATGGTGCATCATTTTTTTTTATTTGTATTTACTTACATGTGGGACGAGGAATTTATTACGGTTCATACAAATTTACTCCAACTTGATTAATTGGAGTAATTATTTTATTTTTAGTAATAGGAACAGCTTTTATAGGATACGTATTACCTTGAGGACAAATATCATTTTGAGGAGCTACTGTAATTACTAATTTATTATCAGCTATCCCTTACTTAGGTATAGATTTAGTTCAATGATTATGAGGTGGATTTGCTGTTGATAATGCCACTTTAACTCGATTTTTTACATTCCATTTTATTTTACCTTTTATTGTTCTTGCTATAACTATAATTCATTTATTATTCCTTCATCAAACAGGATCTAATAATCCTATCGGATTAAATTCTAATATTGATAAAATTCCTTTTCATCCTTATTTTACATTTAAAGATATTGTAGGATTTATTGTAATAATTTTTATTTTAATTTCATTAGTATTAATTAGACCAAATTTATTAGGAGACCCTGATAACTTTATTCCAGCCCCTCTTCTATATTCTACATTAAATCCTGAAACTAACTCTGATTCTCCTTCAGCAAAATCAAAAGGAGTCCGATTAGTTTCAGCTAATGAAATAGATATTCAAACTAAAGCTATAGGAAATAAAATAATTAAAAATCATATATAAACTTGATAAAAAAAAAAATAAATTATATTATAACTTCCAATTAAAAAAATAAAAGATAATAAAATTAAAGCTAAACTAACTTCATAAGAAATAGTCTGAGCCACAGCTCGCAAACCTCCTAATAAAGCATAATTAGAATTAGACGACCAACCAGCTACTATAACAGTATAAACCCCCAATCTAGTACAACATAAAAAAAATAAACCACCCAAATTAAAAGAATATAATTTTACAAAAAAAGGCATACATATTCAAACAAATAATGATAAAAATAAAGAAAAAATTGGAGAAATATAATATCTTAAATAATTAGATAATAAAGGATAAGTTTGTTCTTTTGTAAATAATTTAATCGCATCACAAAAA
14.       AGCATTTTCTTCAATTAATCATTTAGGATGAATATTAAGATCTTTAATAATTAGAGAATCAATTTGATTAATTTATTTTTTTTTTTATTCATTTTTATCATTTGTATTAACATTTATATTTAATATTTTTAAATTATTTCATTTAAATCAACTATTTTCTTGATTTGTTAATAGAAAAATTTTGAAATTTACATTATTTATAAATTTTTTATCATTAGGAGGATTGCCTCCATTTTTAGGATTTTTACCAAAATGACTTATAATTCAACAATTAACATTATGTAATCAATATTTTATATTAACACTTATAATAATATCAACTTTAATTACATTATTTTTTTATTTACGAATTTGTTATTCCGCTTTTATAATAAATTATTTTGAAAATAATTGAATCATAAAGATAAATATAAATAGTATTAATTATAATATATATATAATTATAACTTTTTTTTCAATTTTTGGATTATTTTTAATTTCTTTATTTTATTTTATATTTTAAGGCTTTAAGTTAATAAAACTAATAACCTTCAAAGCTATAATTATAATTTTTTTTATGGTTATACCTATTATAATTGGTGGATTTGGAAATTGATTAGTGCCTTTAATATTAGGTGCTCCTGATATAGCATTCCCACGAATAAATAATATAAGATTTTGACTACTACCTCCTGCTCTTTCTTTACTATTAGTAAGTAGAATAGTTGAAAATGGAGCTGGGACAGGATGAACTGTTTATCCACCTCTATCCGCTGGAATTGCTCATGGTGGAGCTTCAGTTGATTTAGCTATTTTTTCTCTACATTTAGCAGGAATTTCTTCAATTTTAGGAGCTGTAAATTTTATTACAACTGTAATTAATATACGATCAACAGGAATTTCATTAGATCGTATACCTTTATTTGTTTGATCAGTAGTTATTACTGCTTTATTATTATTATTATCACTTCCAGTACTAGCAGGAGCTATTACTATATTATTAACAGATCGAAATTTAAATACATCATTTTTTGACCCAGCGGGAGGAGGAGATCCTATTTTATACCAACATTTATTTTGATTTTTTGGTCATCCTGAAGTTTATATTTTAATTTTAGAACATTTTTAGGACTTTTAATAATTCCGTCAATTTATTGATTAATACCTTCTCGTTACAATATTATATGAAATTCAATTTTATTAACTCTTCATAAAGAATTTAAAACTTTATTAGGCCCATCAGGTCATAATGGATCTACTTTTATTTTTATTTCTTTATTTTCATTAATTTTATTTAATAATTTCATAGGATTATTTCCATATATTTTTACAAGAACAAGACATTTAACTTTAACTTTATCTTTAGCTTTACCTTTATGATTATGTTTTATATCATATGGATGAATTAATCATACACAACATATATTTGCTCATTTAGTTCCTCAAGGAACACCCGCTATTCTTATACCTTTTATAGTATGTATTGAAACTATTAGAAATATTATTCGACCTGGAACATTAGCTGTTCGATTAACTGCTAATATAATTGCTGGACATTTATTATTAACTCTTTTAGGAAATACAGGATCTTCTATATCTTATATATTAGTAACATTTTTATTAATAGCTCAAATTGCTTTATTAGTATTAGAATCAGCTGTAGCTATAATTCAATCTTACGTGTTTGCTGTATTAAGAACTTTATATTGAGTTAATAAATGAAATATAGCTAATTTTAAAAATCCTATAGACAAAATTCTTATTATTAAACCTAATTGACTTAAAGTAGATAAAGCAATAATTTTTTTTAAATCAAATTCAAAATTAGCCCCTAATCCAGCTATAAATATTGTTAATCCAGATAATAATAATATTAATTGTCCTAACCAAGAAGTTCTTAAGATAATATTAAATCGAATTAATAAATATACACCAGCTGTAACTAATGTAGAAGAATGAACTAAAGCAGAAACAGGTGTAGGAGCAGCTATAGCTGCAGGTAACCAAGAAGAAAAAGGAATCTGAGCTCTTTTAGTTATAGCAGCTAATATTACTAATCTTCCAATTATTAACATTTCAAATTCATTTTGTATAATTTCTAAATAAAAAATATAATTTCATCTTCCATAATTTAATATTCAAGCAATAGAAAGAAGTAAAGCTACATCCCCAATTCGATTAGATAACGCAGTTAATATACCAGCATTATAAGATATTCCATAACCTCCTAATTTTAGTATAATACCTGCTAAAATTATAGACCCAGAAACTGGAGCTTCAACATGAGCTTTAGGTAATCATAAATGAACTAAAAATATTGGTATTTTTACTAAAAAGGCACACAATAAACAAAAATATAATAAATCATAATTAAACATAAAATTATTTATTAAATAAAAATTTATAGAACCAATTTTATTTATTACATAAAAAATACCAATTAATATAGGTAAAGAAACTAATAAAGTATAAAATAATAAATATAAACCAGCTTGTAAACGTTCTGGCTGATAACCTCAACCTAAAATTAAAAATAATGTAGGAATTAATCTTCTTTCAAAAAATAAATAAAATATAAATAATCTTATTCTTGAAAAAGTTAAAATCAACAATAATAATAAAATAATAATATTTAATAAAAATAAATTCTTATAATTATTATGTTTATTAATTAACTTTACATGCTAATGGTGCATCATTTTTTTTTATTTGTATTTACTTACATGTAGGACGAGGAATTTATTACGGTTCATACAAATTTACTCCAACTTGATTAATTGGAGTAATTATTTTATTTTTAGTAATAGGAACAGCTTTTATAGGATACGTATTACCTTGAGGACAAATATCATTTTGAGGAGCTACTGTAATTACTAATTTATTATCAGCTATCCCTTACTTAGGTATAGATTTAGTTCAATGATTATGAGGTGGATTTGCTGTTGATAATGCCACTTTAACTCGATTTTTTACATTCCATTTTATTTTACCTTTTATTGTTCTTGCTATAACTATAATTCATTTATTATTCCTTCATCAAACAGGATCTAATAATCCTATCGGATTAAATTCTAATATTGATAAAATTCCTTTTCATCCTTATTTTACATTTAAAGATATTGTAGGATTTATTGTAATAATTTTTATTTTAATTTCATTAGTATTAATTAGACCAAATTTATTAGGAGACCCTGATAACTTTATTCCAGCCCCTCTTCTATATTCTACATTAAATCCTGAAACTAATTCTGATTCTCCTTCAGCAAAATCAAAAGGAGTCCGATTAGTTTCAGCTAATGAAATAGATATTCAAACTAAAGCTATAGGAAATAAAATAATTAAAAATCATATATAAACTTGATAAAAAAAAAAATAAATTATATTATAACTTCCAATTAAAAAAATAAAAGATAATAAAATTAAAGCTAAACTAACTTCATAAGAAATAGTCTGAGCCACAGCTCGCAAACCTCCTAATAAAGCATAATTAGAATTAGACGACCAACCAGCTACTATAACAGTATAAACCCCCAATCTAGTACAACATAAAAAAAATAAACCACCCAAATTAAAAGAATATAATTTTACAAAAAAAGGCATACATATTCAAACAAATAATGATAAAAATAAAGAAAAAATTGGAGAAATATAATATCTTAAATAATTAGATAATAAAGGATAAGTTTGTTCTTTTGTAAATAATTTAATCGCATCACAAAAA
15.       AGCATTTTCTTCAATTAATCATTTAGGATGAATATTAAGATCTTTAATAATTAGAGAATCAATTTGATTAATTTATTTTTTTTTTTATTCATTTTTATCATTTGTATTAACATTTATATTTAATATTTTTAAATTATTTCATTTAAATCAACTATTTTCTTGATTTGTTAATAGAAAAATTTTGAAATTTACATTATTTATAAATTTTTTATCATTAGGAGGATTGCCTCCATTTTTAGGATTTTTACCAAAATGACTTATAATTCAACAATTAACATTATGTAATCAATATTTTATATTAACACTTATAATAATATCAACTTTAATTACATTATTTTTTTATTTACGAATTTGTTATTCCGCTTTTATAATAAATTATTTTGAAAATAATTGAATCATAAAGATAAATATAAATAGTATTAATTATAATATATATATAATTATAACTTTTTTTTCAATTTTTGGATTATTTTTAATTTCTTTATTTTATTTTATATTTTAAGGCTTTAAGTTAATAAAACTAATAACCTTCAAAGCTATAATTATAATTTTTTTTATGGTTATACCTATTATAATTGGTGGATTTGGAAATTGATTAGTGCCTTTAATATTAGGTGCTCCTGATATAGCATTCCCACGAATAAATAATATAAGATTTTGACTACTACCTCCTGCTCTTTCTTTACTATTAGTAAGTAGAATAGTTGAAAATGGAGCTGGGACAGGATGAACTGTTTATCCACCTCTATCCGCTGGAATTGCTCATGGTGGAGCTTCAGTTGATTTAGCTATTTTTTCTCTACATTTAGCAGGAATTTCTTCAATTTTAGGAGCTGTAAATTTTATTACAACTGTAATTAATATACGATCAACAGGAATTTCATTAGATCGTATACCTTTATTTGTTTGATCAGTAGTTATTACTGCTTTATTATTATTATTATCACTTCCAGTACTAGCAGGAGCTATTACTATATTATTAACAGATCGAAATTTAAATACATCATTTTTTGACCCAGCGGGAGGAGGAGATCCTATTTTATACCAACATTTATTTTGATTTTTTGGTCATCCTGAAGTTTATATTTTAATTTTAGAACATTTTTAGGACTTTTAATAATTCCGTCAATTTATTGATTAATACCTTCTCGTTACAATATTATATGAAATTCAATTTTATTAACTCTTCATAAAGAATTTAAAACTTTATTAGGCCCATCAGGTCATAATGGATCTACTTTTATTTTTATTTCTTTATTTTCATTAATTTTATTTAATAATTTCATAGGATTATTTCCATATATTTTTACAAGAACAAGACATTTAACTTTAACTTTATCTTTAGCTTTACCTTTATGATTATGTTTTATATTATATGGATGAATTAATCATACACAACATATATTTGCTCATTTAGTTCCTCAAGGAACACCCGCTATTCTTATACCTTTTATAGTATGTATTGAAACTATTAGAAATATTATTCGACCTGGAACATTAGCTGTTCGATTAACTGCTAATATAATTGCTGGACATTTATTATTAACTCTTTTAGGAAATACAGGATCTTCTATATCTTATATATTAGTAACATTTTTATTAATAGCTCAAATTGCTTTATTAGTATTAGAATCAGCTGTAGCTATAATTCAATCTTACGTGTTTGCTGTATTAAGAACTTTATATTGAGTTAATAAATGAAATATAGCTAATTTTAAAAATCCTATAGACAAAATTCTTATTATTAAACCTAATTGACTTAAAGTAGATAAAGCAATAATTTTTTTTAAATCAAATTCAAAATTAGCCCCTAATCCAGCTATAAATATTGTTAATCCAGATAATAATAATATTAATTGTCCTAACCAAGAAGTTCTTAAGATAATATTAAATCGAATTAATAAATATACACCAGCTGTAACTAATGTAGAAGAATGAACTAAAGCAGAAACAGGTGTAGGAGCAGCTATAGCTGCAGGTAACCAAGAAGAAAAAGGAATCTGAGCTCTTTTAGTTATAGCAGCTAATATTACTAATCTTCCAATTATTAACATTTCAAATTCATTTTGTATAATTTCTAAATAAAAAATATAATTTCATCTTCCATAATTTAATATTCAAGCAATAGAAAGAAGTAAAGCTACATCCCCAATTCGATTAGATAACGCAGTTAATATACCAGCATTATAAGATATTCCATAACCTCCTAATTTTAGTATAATACCTGCTAAAATTATAGACCCAGAAACTGGAGCTTCAACATGAGCTTTAGGTAATCATAAATGAACTAAAAATATTGGTATTTTTACTAAAAAGGCACACAATAAACAAAAATATAATAAATCATAATTAAACATAAAATTATTTATTAAATAAAAATTTATAGAACCAATTTTATTTATTACATAAAAAATACCAATTAATATAGGTAAAGAAACTAATAAAGTATAAAATAATAAATATAAACCAGCTTGTAAACGTTCTGGCTGATAACCTCAACCTAAAATTAAAAATAATGTAGGAATTAATCTTCTTTCAAAAAATAAATAAAATATAAATAATCTTATTCTTGAAAAAGTTAAAATCAACAATAATAATAAAATAATAATATTTAATAAAAATAAATTCTTATAATTATTATGTTTATTAATTAACTTTACATGCTAATGGTGCATCATTTTTTTTTATTTGTATTTACTTACATGTAGGACGAGGAATTTATTACGGTTCATACAAATTTACTCCAACTTGATTAATTGGAGTAATTATTTTATTTTTAGTAATAGGAACAGCTTTTATAGGATACGTATTACCTTGAGGACAAATATCATTTTGAGGAGCTACTGTAATTACTAATTTATTATCAGCTATCCCTTACTTAGGTATAGATTTAGTTCAATGATTATGAGGTGGATTTGCTGTTGATAATGCCACTTTAACTCGATTTTTTACATTCCATTTTATTTTACCTTTTATTGTTCTTGCTATAACTATAATTCATTTATTATTCCTTCATCAAACAGGATCTAATAATCCTATCGGATTAAATTCTAATATTGATAAAATTCCTTTTCATCCTTATTTTACATTTAAAGATATTGTAGGATTTATTGTAATAATTTTTATTTTAATTTCATTAGTATTAATTAGACCAAATTTATTAGGAGACCCTGATAACTTTATTCCAGCCCCTCTTCTATATTCTACATTAAATCCTGAAACTAATTCTGATTCTCCTTCAGCAAAATCAAAAGGAGTCCGATTAGTTTCAGCTAATGAAATAGATATTCAAACTAAAGCTATAGGAAATAAAATAATTAAAAATCATATATAAACTTGATAAAAAAAAAAATAAATTATATTATAACTTCCAATTAAAAAAATAAAAGATAATAAAATTAAAGCTAAACTAACTTCATAAGAAATAGTCTGAGCCACAGCTCGCAAACCTCCTAATAAAGCATAATTAGAATTAGACGACCAACCAGCTACTATAACAGTATAAACCCCCAATCTAGTACAACATAAAAAAAATAAACCACCCAAATTAAAAGAATATAATTTTACAAAAAAAGGCATACATATTCAAACAAATAATGATAAAAATAAAGAAAAAATTGGAGAAATATAATATCTTAAATAATTAGATAATAAAGGATAAGTTTGTTCTTTTGTAAATAATTTAATCGCATCACAAAAA
16.       AGCATTTTCTTCAATTAATCATTTAGGATGAATATTAAGATCTTTAATAATTAGAGAATCAATTTGATTAATTTATTTTTTTTTTTATTCATTTTTATCATTTGTATTAACATTTATATTTAATATTTTTAAATTATTTCATTTAAATCAACTATTTTCTTGATTTGTTAATAGAAAAATTTTGAAATTTACATTATTTATAAATTTTTTATCATTAGGAGGATTGCCTCCATTTTTAGGATTTTTACCAAAATGACTTATAATTCAACAATTAACATTATGTAATCAATATTTTATATTAACACTTATAATAATATCAACTTTAATTACATTATTTTTTTATTTACGAATTTGTTATTCCGCTTTTATAATAAATTATTTTGAAAATAATTGAATCATAAAGATAAATATAAATAGTATTAATTATAATATATATATAATTATAACTTTTTTTTCAATTTTTGGATTATTTTTAATTTCTTTATTTTATTTTATATTTTAAGGCTTTAAGTTAATAAAACTAATAACCTTCAAAGCTATAATTATAATTTTTTTTATGGTTATACCTATTATAATTGGTGGATTTGGAAATTGATTAGTGCCTTTAATATTAGGTGCTCCTGATATAGCATTCCCACGAATAAATAATATAAGATTTTGACTACTACCTCCTGCTCTTTCTTTACTATTAGTAAGTAGAATAGTTGAAAATGGAGCTGGGACAGGATGAACTGTTTATCCACCTCTATCCGCTGGAATTGCTCATGGTGGAGCTTCAGTTGATTTAGCTATTTTTTCTCTACATTTAGCAGGAATTTCTTCAATTTTAGGAGCTGTAAATTTTATTACAACTGTAATTAATATACGATCAACAGGAATTTCATTAGATCGTATACCTTTATTTGTTTGATCAGTAGTTATTACTGCTTTATTATTATTATTATCACTTCCAGTACTAGCAGGAGCTATTACTATATTATTAACAGATCGAAATTTAAATACATCATTTTTTGACCCAGCGGGAGGAGGAGATCCTATTTTATACCAACATTTATTTTGATTTTTTGGTCATCCTGAAGTTTATATTTTAATTTTAGAACATTTTTAGGACTTTTAATAATTCCGTCAATTTATTGATTAATACCTTCTCGTTACAATATTATATGAAATTCAATTTTATTAACTCTTCATAAAGAATTTAAAACTTTATTAGGCCCATCAGGTCATAATGGATCTACTTTTATTTTTATTTCTTTATTTTCATTAATTTTATTTAATAATTTCATAGGATTATTTCCATATATTTTTACAAGAACAAGACATTTAACTTTAACTTTATCTTTAGCTTTACCTTTATGATTATGTTTTATATTATATGGATGAATTAATCATACACAACATATATTTGCTCATTTAGTTCCTCAAGGAACACCCGCTATTCTTATACCTTTTATAGTATGTATTGAAACTATTAGAAATATTATTCGACCTGGAACATTAGCTGTTCGATTAACTGCTAATATAATTGCTGGACATTTATTATTAACTCTTTTAGGAAATACAGGATCTTCTATATCTTATATATTAGTAACATTTTTATTAATAGCTCAAATTGCTTTATTAGTATTAGAATCAGCTGTAGCTATAATTCAATCTTACGTGTTTGCTGTATTAAGAACTTTATATTGAGTTAATAAATGAAATATAGCTAATTTTAAAAATCCTATAGACAAAATTCTTATTATTAAACCTAATTGACTTAAAGTAGATAAAGCAATAATTTTTTTTAAATCAAATTCAAAATTAGCCCCTAATCCAGCTATAAATATTGTTAATCCAGATAATAATAATATTAATTGTCCTAACCAAGAAGTTCTTAAGATAATATTAAATCGAATTAATAAATATACACCAGCTGTAACTAATGTAGAAGAATGAACTAAAGCAGAAACAGGTGTAGGAGCAGCTATAGCTGCAGGTAACCAAGAAGAAAAAGGAATCTGAGCTCTTTTAGTTATAGCAGCTAATATTACTAATCTTCCAATTATTAACATTTCAAATTCATTTTGTATAATTTCTAAATAAAAAATATAATTTCATCTTCCATAATTTAATATTCAAGCAATGGAAAGAAGTAAAGCTACATCCCCAATTCGATTAGATAACGCAGTTAATATACCAGCATTATAAGATATTCCATAACCTCCTAATTTTAGTATAATACCTGCTAAAATTATAGACCCAGAAACTGGAGCTTCAACATGAGCTTTAGGTAATCATAAATGAACTAAAAATATTGGTATTTTTACTAAAAAGGCACACAATAAACAAAAATATAATAAATCATAATTAAACATAAAATTATTTATTAAATAAAAATTTATAGAACCAATTTTATTTATTACATAAAAAATACCAATTAATATAGGTAAAGAAACTAATAAAGTATAAAATAATAAATATAAACCAGCTTGTAAACGTTCTGGCTGATAACCTCAACCTAAAATTAAAAATAATGTAGGAATTAATCTTCTTTCAAAAAATAAATAAAATATAAATAATCTTATTCTTGAAAAAGTTAAAATCAACAATAATAATAAAATAATAATATTTAATAAAAATAAATTCTTATAATTATTATGTTTATTAATTAACTTTACATGCTAATGGTGCATCATTTTTTTTTATTTGTATTTACTTACATGTAGGACGAGGAATTTATTACGGTTCATACAAATTTACTCCAACTTGATTAATTGGAGTAATTATTTTATTTTTAGTAATAGGAACAGCTTTTATAGGATACGTATTACCTTGAGGACAAATATCATTTTGAGGAGCTACTGTAATTACTAATTTATTATCAGCTATCCCTTACTTAGGTATAGATTTAGTTCAATGATTATGAGGTGGATTTGCTGTTGATAATGCCACTTTAACTCGATTTTTTACATTCCATTTTATTTTACCTTTTATTGTTCTTGCTATAACTATAATTCATTTATTATTCCTTCATCAAACAGGATCTAATAATCCTATCGGATTAAATTCTAATATTGATAAAATTCCTTTTCATCCTTATTTTACATTTAAAGATATTGTAGGATTTATTGTAATAATTTTTATTTTAATTTCATTAGTATTAATTAGACCAAATTTATTAGGAGACCCTGATAACTTTATTCCAGCCCCTCTTCTATATTCTACATTAAATCCTGAAACTAATTCTGATTCTCCTTCAGCAAAATCAAAAGGAGTCCGATTAGTTTCAGCTAATGAAATAGATATTCAAACTAAAGCTATAGGAAATAAAATAATTAAAAATCATATATAAACTTGATAAAAAAAAAAATAAATTATATTATAACTTCCAATTAAAAAAATAAAAGATAATAAAATTAAAGCTAAACTAACTTCATAAGAAATAGTCTGAGCCACAGCTCGCAAACCTCCTAATAAAGCATAATTAGAATTAGACGACCAACCAGCTACTATAACAGTATAAACCCCCAATCTAGTACAACATAAAAAAAATAAACCACCCAAATTAAAAGAATATAATTTTACAAAAAAAGGCATACATATTCAAACAAATAATGATAAAAATAAAGAAAAAATTGGAGAAATATAATATCTTAAATAATTAGATAATAAAGGATAAGTTTGTTCTTTTGTAAATAATTTAATCGCATCACAAAAA
17.       AGCATTTTCTTCAATTAATCATTTAGGGTGAATATTAAGATCTTTAATAATTAGAGAATCAATTTGATTAATTTATTTTTTTTTTTATTCATTTTTATCATTTGTATTAACATTTATATTTAATATTTTTAAATTATTTCATTTAAATCAATTATTTTCTTGATTTGTTAATAGAAAAATTTTGAAATTTACATTATTTATAAATTTTTTATCATTAGGAGGATTACCTCCATTTTTAGGATTTTTACCAAAATGACTTGTAATTCAACAATTAACATTATGTAATCAATATTTTATATTAACACTTATAATAATATCAACTTTAATTACATTATTTTTTTATTTACGAATTTGTTATTCCGCTTTTATAATAAATTATTTTGAAAATAATTGAATCATAAAGATAAATATAAATAGTATTAATTATAATATATATATAATTATAACTTTTTTTTCAATTTTTGGATTATTTTTAATTTCTTTATTTTATTTTATATTTTAAGGCTTTAAGTTAATAAAACTAATAACCTTCAAAGCTATAATTATAATTTTTTTTATAGTTATACCTATTATAATTGGTGGATTTGGAAATTGATTAGTGCCTTTAATATTAGGTGCTCCTGATATAGCATTCCCACGAATAAATAATATAAGATTTTGACTTCTACCTCCTGCTCTTTCTTTACTATTAGTAAGTAGAATAGTTGAAAATGGAGCTGGGACAGGATGAACTGTTTATCCACCTCTATCCGCTGGAATTGCTCATGGTGGAGCTTCAGTTGATTTAGCTATTTTTTCTCTACATTTAGCAGGAATTTCTTCAATTTTAGGAGCTGTAAATTTTATTACAACTGTAATTAATATACGATCAACAGGAATTTCATTAGATCGTATACCTTTATTTGTTTGATCAGTAGTTATTACTGCTTTATTATTATTATTATCACTTCCAGTACTAGCAGGAGCTATTACTATATTATTAACAGATCGAAATTTAAATACATCATTTTTTGACCCAGCGGGAGGAGGAGACCCTATTTTATACCAACATTTATTTTGATTTTTTGGTCATCCTGAAGTTTATATTTTAATTTTAGAACATTTTTAGGACTTTTAATAATTCCGTCAATTTATTGATTAATACCTTCTCGTTACAATATTATATGAAATTCAATTTTATTAACTCTTCATAAAGAATTTAAAACTTTATTAGGCCCATCAGGTCATAATGGATCTACTTTTATTTTTATTTCTTTATTTTCATTAATTTTATTTAATAATTTCATAGGATTATTTCCATATATTTTTACAAGAACAAGACATTTAACTTTAACTTTATCTTTAGCTTTACCTCTATGATTATGTTTTATATTATATGGATGAATTAATCATACACAACATATATTTGCTCATTTAGTTCCTCAAGGAACACCCGCTATTCTTATACCTTTTATAGTATGTATTGAAACTATTAGAAATATTATTCGACCTGGAACATTAGCTGTTCGATTAACTGCTAATATAATTGCTGGACATTTATTATTAACTCTTTTAGGAAATACAGGACCTTCTATATCTTATATATTAGTAACATTTTTATTAATAGCTCAAATTGCTTTATTAGTATTAGAATCAGCTGTAGCTATAATTCAATCTTATGTGTTTGCTGTATTAAGAACTTTATATTGAGTTAATAAATGAAATATAGCTAATTTTAAAAATCCTATAGACAAAATTCTTATTATTAAACCTAATTGACTTAAAGTAGATAAAGCAATAATTTTTTTTAAATCAAATTCAAAATTAGCTCCTAATCCAGCTATAAATATTGTTAATCCAGATAATAATAATATTAATTGTCCTAACCAAGAAGTTCTTAAGATAATATTAAATCGAATTAATAAATATACACCAGCTGTAACTAATGTAGAAGAATGAACTAAAGCAGAAACAGGTGTAGGAGCAGCTATAGCTGCAGGTAACCAAGAAGAAAAAGGAATCTGAGCTCTTTTAGTTATAGCAGCTAATATTACTAATCTTCCAATTATTAACATTTCAAATTCATTTTGTATAATTTCTAAATAAAAAATATAATTTCATCTTCCATAATTTAATATTCAAGCAATAGAAAGAAGTAAAGCTACATCCCCAATTCGATTAGATAACGCAGTTAATATACCAGCATTATAAGATATTCCATAACCTCCTAATTTTAGTATAATACCTGCTAAAATTATAGACCCAGAAACTGGAGCTTCAACATGAGCTTTAGGTAATCATAAATGAACTAAAAATATTGGTATTTTTACTAAAAAGGCACACAATAAACAAAAATATAATAAATCATAATTAAACATAAAATTATTTATTAAATAAAAATTTATAGAACCAATTTTATTTATTACATAAAAAATACCAATTAATATAGGTAAAGAAACTAATAAAGTATAAAATAATAAATATAAACCAGCTTGTAAACGTTCTGGCTGATAACCTCAACCTAAAATTAAAAATAATGTAGGAATTAGTCTTCTTTCAAAAAATAAATAAAATATAAATAATCTTATTCTTGAAAAAGTTAAAATCAACAATAATAATAAAATAATAATATTTAATAAAAATAAATTTTTATAATTATTATGTTTATTAATTAACTTTACATGCTAACGGTGCATCATTTTTTTTTATTTGTATTTACTTACATGTAGGACGAGGAATTTATTACGGTTCATATAAATTTACTCCAACTTGATTAATTGGAGTAATTATTTTATTTTTAGTAATAGGAACAGCTTTTATAGGATACGTATTACCTTGAGGACAAATATCATTTTGAGGAGCTACTGTAATTACTAATTTATTATCAGCTATCCCTTACTTAGGTATAGATTTAGTTCAATGATTATGAGGTGGATTTGCTGTTGATAATGCCACTTTAACTCGATTTTTTACATTCCATTTTATTTTACCTTTTATTGTTCTTGCTATAACTATAATTCATTTATTATTCCTTCATCAAACAGGATCTAATAATCCTATCGGATTAAATTCTAATATTGATAAAATTCCTTTTCATCCTTATTTTACATTTAAAGATATCGTAGGATTTATTGTAATAATTTTTATTTTAATTTCATTAGTATTAATTAGACCAAATTTATTGGGAGACCCTGATAATTTTATTCCAGCCCCTCTTCTATATTCTACATTAAATCCTGAAACTAATTCTGATTCTCCTTCAGCAAAATCAAAAGGAGTCCGATTAGTTTCAGCTAATGAAATAGATATTCAAACTAAAGCTATAGGAAATAAAATAATTAAAAATCACATATAAACTTGATAAAAAAAAAAATAAATTATATTATAACTTCCAATTAAAAAAATAAAAGATAATAAAATTAAAGCTAAACTAACTTCATAAGAAATAGTCTGAGCCACAGCTCGCAAACCTCCTAATAAAGCATAATTAGAATTAGACGACCAACCAGCTACTATAACAGTATAAACCCCCAATCTAGTACAACATAAAAAAAATAAACCACCCAAATTAAAAGAATATAATTTTACAAAAAAAGGCATACATATTCAAACAAATAATGATAAAAATAAAGAAAAAATTGGAGAAATATAATATCTTAAATAATTAGATAATAAAGGATAAGTTTGTTCTTTTGTAAATAATTTAATCGCATCACAAAAA
18.       AGCATTTTCTTCAATTAATCATTTAGGGTGAATATTAAGATCTTTAATAATTAGAGAATCAATTTGATTAATTTATTTTTTTTTTTATTCATTTTTATCATTTGTATTAACATTTATATTTAATATTTTTAAATTATTTCATTTAAATCAATTATTTTCTTGATTTGTTAATAGAAAAATTTTGAAATTTACATTATTTATAAATTTTTTATCATTAGGAGGATTACCTCCATTTTTAGGATTTTTACCAAAATGACTTGTAATTCAACAATTAACATTATGTAATCAATATTTTATATTAACACTTATAATAATATCAACTTTAATTACATTATTTTTTTATTTACGAATTTGTTATTCCGCTTTTATAATAAATTATTTTGAAAATAATTGAATCATAAAGATAAATATAAATAGTATTAATTATAATATATATATAATTATAACTTTTTTTTCAATTTTTGGATTATTTTTAATTTCTTTATTTTATTTTATATTTTAAGGCTTTAAGTTAATAAAACTAATAACCTTCAAAGCTATAATTATAATTTTTTTTATAGTTATACCTATTATAATTGGTGGATTTGGAAATTGATTAGTGCCTTTAATATTAGGTGCTCCTGATATAGCATTCCCACGAATAAATAATATAAGATTTTGACTTCTACCTCCTGCTCTTTCTTTACTATTAGTAAGTAGAATAGTTGAAAATGGAGCTGGGACAGGATGAACTGTTTATCCACCTCTATCCGCTGGAATTGCTCATGGTGGAGCTTCAGTTGATTTAGCTATTTTTTCTCTACATTTAGCAGGAATTTCTTCAATTTTAGGAGCTGTAAATTTTATTACAACTGTAATTAATATACGATCAACAGGAATTTCATTAGATCGTATACCTTTATTTGTTTGATCAGTAGTTATTACTGCTTTATTATTATTATTATCACTTCCAGTACTAGCAGGAGCTATTACTATATTATTAACAGATCGAAATTTAAATACATCATTTTTTGACCCAGCGGGAGGAGGAGATCCTATTTTATACCAACATTTATTTTGATTTTTTGGTCATCCTGAAGTTTATATTTTAATTTTAGAACATTTTTAGGACTTTTAATAATTCCGTCAATTTATTGATTAATACCTTCTCGTTACAATATTATATGAAATTCAATTTTATTAACTCTTCATAAAGAATTTAAAACTTTATTAGGCCCATCAGGTCATAATGGATCTACTTTTATTTTTATTTCTTTATTTTCATTAATTTTATTTAATAATTTCATAGGATTATTTCCATATATTTTTACAAGAACAAGACATTTAACTTTAACTTTATCTTTAGCTTTACCTTTATGATTATGTTTTATATTATATGGATGAATTAATCATACGCAACATATATTTGCTCATTTAGTTCCTCAAGGAACACCCGCTATTCTTATACCTTTTATAGTATGTATTGAAACTATTAGAAATATTATTCGACCTGGAACATTAGCTGTTCGATTAACTGCTAATATAATTGCTGGACATTTATTATTAACTCTTTTAGGAAATACAGGACCTTCTATATCTTATATATTAGTAACATTTTTATTAATAGCTCAAATTGCTTTATTAGTATTAGAATCAGCTGTAGCTATAATTCAATCTTATGTGTTTGCTGTATTAAGAACTTTATATTGAGTTAATAAATGAAATATAGCTAATTTTAAAAATCCTATAGACAAAATTCTTATTATTAAACCTAATTGACTTAAAGTAGATAAAGCAATAATTTTTTTTAAATCAAATTCAAAATTAGCTCCTAATCCAGCTATAAATATTGTTAATCCAGATAATAATAATATTAATTGTCCTAACCAAGAAGTTCTTAAGATAATATTAAATCGAATTAATAAATATACACCAGCTGTAACTAATGTAGAAGAATGAACTAAAGCAGAAACAGGTGTAGGAGCAGCTATAGCTGCAGGTAACCAAGAAGAAAAAGGAATCTGAGCTCTTTTAGTTATAGCAGCTAATATTACTAATCTTCCAATTATTAACATTTCAAATTCATTTTGTATAATTTCTAAATAAAAAATATAATTTCATCTTCCATAATTTAATATTCAAGCAATAGAAAGAAGTAAAGCTACATCCCCAATTCGATTAGATAACGCAGTTAATATACCAGCATTATAAGATATTCCATAACCTCCTAATTTTAGTATAATACCTGCTAAAATTATAGACCCAGAAACTGGAGCTTCAACATGAGCTTTAGGTAATCATAAATGAACTAAAAATATTGGTATTTTTACTAAAAAGGCACACAATAAACAAAAATATAATAAATCGTAATTAAACATAAAATTATTTATTAAATAAAAATTTATAGAACCAATTTTATTTATTACATAAAAAATACCAATTAATATAGGTAAAGAAACTAATAAAGTATAAAATAATAAATATAAACCAGCTTGTAAACGTTCTGGCTGATAACCTCAACCTAAAATTAAAAATAATGTAGGAATTAGTCTTCTTTCAAAAAATAAATAAAATATAAATAATCTTATTCTTGAAAAAGTTAAAATCAACAATAATAATAAAATAATAATATTTAATAAAAATAAATTTTTATAATTATTATGTTTATTAATTAACTTTACATGCTAACGGTGCATCATTTTTTTTTATTTGTATTTACTTACATGTAGGACGAGGAATTTATTACGGTTCATATAAATTTACTCCAACTTGATTAATTGGAGTAATTATTTTATTTTTAGTAATAGGAACAGCTTTTATAGGATACGTATTACCTTGAGGACAAATATCATTTTGAGGAGCTACTGTAATTACTAATTTATTATCAGCTATCCCTTACTTAGGTATAGATTTAGTTCAATGATTATGAGGTGGATTTGCTGTTGATAATGCCACTTTAACTCGATTTTTTACATTCCATTTTATTTTACCTTTTATTGTTCTTGCTATAACTATAATTCATTTATTATTCCTTCATCAAACAGGATCTAATAATCCTATCGGATTAAATTCTAATATTGATAAAATTCCTTTTCATCCTTATTTTACATTTAAAGATATTGTAGGATTTATTGTAATAATTTTTATTTTAATTTCATTAGTATTAATTAGACCAAATTTATTGGGAGACCCTGATAATTTTATTCCAGCCCCTCTTCTATATTCTACATTAAATCCTGAAACTAATTCTGATTCTCCTTCAGCAAAATCAAAAGGAGTCCGATTAGTTTCAGCTAATGAAATAGATATTCAAACTAAAGCTATAGGAAATAAAATAATTAAAAATCATATATAAACTTGATAAAAAAAAAAATAAATTATATTATAACTTCCAATTAAAAAAATAAAAGATAATAAAATTAAAGCTAAACTAACTTCATAAGAAATAGTCTGAGCCACAGCTCGCAAACCTCCTAATAAAGCATAATTAGAATTAGACGACCAACCAGCTACTATAACAGTATAAACCCCCAATCTAGTACAACATAAAAAAAATAAACCACCCAAATTAAAAGAATATAATTTTACAAAAAAAGGCATACATATTCAAACAAATAATGATAAAAATAAAGAAAAAATTGGAGAAATATAATATCTTAAATAATTAGATAATAAAGGATAAGTTTGTTCTTTTGTAAATAATTTAATCGCATCACAAAAA
19.       AGCATTTTCTTCAATTAATCATTTAGGGTGAATATTAAGATCTTTAATAATTAGAGAATCAATTTGATTAATTTATTTTTTTTTTTATTCATTTTTATCATTTGTATTAACATTTATATTTAATATTTTTAAATTATTTCATTTAAATCAATTATTTTCTTGATTTGTTAATAGAAAAATTTTGAAATTTACATTATTTATAAATTTTTTATCATTAGGAGGATTACCTCCATTTTTAGGATTTTTACCAAAATGACTTGTAATTCAACAATTAACATTATGTAATCAATATTTTATATTAACACTTATAATAATATCAACTTTAATTACATTATTTTTTTATTTACGAATTTGTTATTCCGCTTTTATAATAAATTATTTTGAAAATAACTGAATCATAAAGATAAATATAAATAGTATTAATTATAATATATATATAATTATAACTTTTTTTTCAATTTTTGGATTATTTTTAATTTCTTTATTTTATTTTATATTTTAAGGCTTTAAGTTAATAAAACTAATAACCTTCAAAGCTATAATTATAATTTTTTTTATAGTTATACCTATTATAATTGGTGGATTTGGAAATTGATTAGTGCCTTTAATATTAGGTGCTCCTGATATAGCATTCCCACGAATAAATAATATAAGATTTTGACTTCTACCTCCTGCTCTTTCTTTACTATTAGTAAGTAGAATAGTTGAAAATGGAGCTGGGACAGGATGAACTGTTTATCCACCTCTATCCGCTGGAATTGCTCATGGTGGAGCTTCAGTTGATTTAGCTATTTTTTCTCTACATTTAGCAGGAATTTCTTCAATTTTAGGAGCTGTAAATTTTATTACAACTGTAATTAATATACGATCAACAGGAATTTCATTAGATCGTATACCTTTATTTGTTTGATCAGTAGTTATTACTGCTTTATTATTATTATTATCACTTCCAGTACTAGCAGGAGCTATTACTATATTATTAACAGATCGAAATTTAAATACATCATTTTTTGACCCAGCGGGAGGAGGAGATCCTATTTTATACCAACATTTATTTTGATTTTTTGGTCATCCTGAAGTTTATATTTTAATTTTAGAACATTTTTAGGACTTTTAATAATTCCGTCAATTTATTGATTAATACCTTCTCGTTACAATATTATATGAAATTCAATTTTATTAACTCTTCATAAAGAATTTAAAACTTTATTAGGCCCATCAGGTCATAATGGATCTACTTTTATTTTTATTTCTTTATTTTCATTAATTTTATTTAATAATTTCATAGGATTATTTCCATATATTTTTACAAGAACAAGACATTTAACTTTAACTTTATCTTTAGCTTTACCTTTATGATTATGTTTTATATTATATGGATGAATTAATCATACACAACATATATTTGCTCATTTAGTTCCTCAAGGAACACCCGCTATTCTTATACCTTTTATAGTATGTATTGAAACTATTAGAAATATTATTCGACCTGGAACATTAGCTGTTCGATTAACTGCTAATATAATTGCTGGACATTTATTATTAACTCTTTTAGGAAATACAGGACCTTCTATATCTTATATATTAGTAACATTTTTATTAATAGCTCAAATTGCTTTATTAGTATTAGAATCAGCTGTAGCTATAATTCAATCTTATGTGTTTGCTGTATTAAGAACTTTATATTGAGTTAATAAATGAAATATAGCTAATTTTAAAAATCCTATAGACAAAATTCTTATTATTAAACCTAATTGACTTAAAGTAGATAAAGCAATAATTTTTTTTAAATCAAATTCAAAATTAGCTCCTAATCCAGCTATAAATATTGTTAATCCAGATAATAATAATATTAATTGTCCTAACCAAGAAGTTCTTAAGATAATATTAAATCGAATTAATAAATATACACCAGCTGTAACTAATGTAGAAGAATGAACTAAAGCAGAAACAGGTGTAGGAGCAGCTATAGCTGCAGGTAACCAAGAAGAAAAAGGAATCTGAGCTCTTTTAGTTATAGCAGCTAATATTACTAATCTTCCAATTATTAACATTTCAAATTCATTTTGTATAATTTCTAAATAAAAAATATAATTTCATCTTCCATAATTTAATATTCAAGCAATAGAAAGAAGTAAAGCTACATCCCCAATTCGATTAGATAACGCAGTTAATATACCAGCATTATAAGATATTCCATAACCTCCTAATTTTAGTATAATACCTGCTAAAATTATAGACCCAGAAACTGGAGCTTCAACATGAGCTTTAGGTAATCATAAATGAACTAAAAATATTGGTATTTTTACTAAAAAGGCACACAATAAACAAAAATATAATAAATCGTAATTAAACATAAAATTATTTATTAAATAAAAATTTATAGAACCAATTTTATTTATTACATAAAAAATACCAATTAATATAGGTAAAGAAACTAATAAAGTATAAAATAATAAATATAAACCAGCTTGTAAACGTTCTGGCTGATAACCTCAACCTAAAATTAAAAATAATGTAGGAATTAGTCTTCTTTCAAAAAATAAATAAAATATAAATAATCTTATTCTTGAAAAAGTTAAAATCAACAATAATAATAAAATAATAATATTTAATAAAAATAAATTTTTATAATTATTATGTTTATTAATTAACTTTACATGCTAACGGTGCATCATTTTTTTTTATTTGTATTTACTTACATGTAGGACGAGGAATTTATTACGGTTCATATAAATTTACTCCAACTTGATTAATTGGAGTAATTATTTTATTTTTAGTAATAGGAACAGCTTTTATAGGATATGTATTACCTTGAGGACAAATATCATTTTGAGGAGCTACTGTAATTACTAATTTATTATCAGCTATCCCTTACTTAGGTATAGATTTAGTTCAATGATTATGAGGTGGATTTGCTGTTGATAATGCCACTTTAACTCGATTTTTTACATTCCATTTTATTTTACCTTTTATTGTTCTTGCTATAACTATAATTCATTTATTATTCCTTCATCAAACAGGATCTAATAATCCTATCGGATTAAATTCTAATATTGATAAAATTCCTTTTCATCCTTATTTTACATTTAAAGATATTGTAGGATTTATTGTAATAATTTTTATTTTAATTTCATTAGTATTAATTAGACCAAATTTATTGGGAGACCCTGATAATTTTATTCCAGCCCCTCTTCTATATTCTACATTAAATCCTGAAACTAATTCTGATTCTCCTTCAGCAAAATCAAAAGGAGTCCGATTAGTTTCAGCTAATGAAATAGATATTCAAACTAAAGCTATAGGAAATAAAATAATTAAAAATCACATATAAACTTGATAAAAAAAAAAATAAATTATATTATAACTTCCAATTAAAAAAATAAAAGATAATAAAATTAAAGCTAAACTAACTTCATAAGAAATAGTCTGAGCCACAGCTCGCAAACCTCCTAATAAAGCATAATTAGAATTAGACGACCAACCAGCTACTATAACAGTATAAACCCCCAATCTAGTACAACATAAAAAAAATAAACCCCCCAAATTAAAAGAATATAATTTTACAAAAAAAGGCATACATATTCAAACAAATAATGATAAAAATAAAGAAAAAATTGGAGAAATATAATATCTTAAATAATTAGATAATAAAGGATAAGTTTGTTCTTTTGTAAATAATTTAATCGCATCACAAAAA
20.       AGCATTTTCTTCAATTAATCATTTAGGGTGAATATTAAGATCTTTAATAATTAGAGAATCAATTTGATTAATTTATTTTTTTTTTTATTCATTTTTATCATTTGTATTAACATTTATATTTAATATTTTTAAATTATTTCATTTAAATCAATTATTTTCTTGATTTGTTAATAGAAAAATTTTGAAATTTACATTATTTATAAATTTTTTATCATTAGGAGGATTACCTCCATTTTTAGGATTTTTACCAAAATGACTTGTAATTCAACAATTAACATTATGTAATCAATATTTTATATTAACACTTATAATAATATCAACTTTAATTACATTATTTTTTTATTTACGAATTTGTTATTCCGCTTTTATAATAAATTATTTTGAAAATAACTGAATCATAAAGATAAATATAAATAGTATTAATTATAATATATATATAATTATAACTTTTTTTTCAATTTTTGGATTATTTTTAATTTCTTTATTTTATTTTATATTTTAAGGCTTTAAGTTAATAAAACTAATAACCTTCAAAGCTATAATTATAATTTTTTTTATAGTTATACCTATTATAATTGGTGGATTTGGAAATTGATTAGTGCCTTTAATATTAGGTGCTCCTGATATAGCATTCCCACGAATAAATAATATAAGATTTTGACTTCTACCTCCTGCTCTTTCTTTACTATTAGTAAGTAGAATAGTTGAAAATGGAGCTGGGACAGGATGAACTGTTTATCCACCTCTATCCGCTGGAATTGCTCATGGTGGAGCTTCAGTTGATTTAGCTATTTTTTCTCTACATTTAGCAGGAATTTCTTCAATTTTAGGAGCTGTAAATTTTATTACAACTGTAATTAATATACGATCAACAGGAATTTCATTAGATCGTATACCTTTATTTGTTTGATCAGTAGTTATTACTGCTTTATTATTATTATTATCACTTCCAGTACTAGCAGGAGCTATTACTATATTATTAACAGATCGAAATTTAAATACATCATTTTTTGACCCAGCGGGAGGAGGAGATCCTATTTTATACCAACATTTATTTTGATTTTTTGGTCATCCTGAAGTTTATATTTTAATTTTAGAACATTTTTAGGACTTTTAATAATTCCGTCAATTTATTGATTAATACCTTCTCGTTACAATATTATATGAAATTCAATTTTATTAACTCTTCATAAAGAATTTAAAACTTTATTAGGCCCATCAGGTCATAATGGATCTACTTTTATTTTTATTTCTTTATTTTCATTAATTTTATTTAATAATTTCATAAGATTATTTCCATATATTTTTACAAGAACAAGACATTTAACTTTAACTTTATCTTTAGCTTTACCTTTATGATTATGTTTTATATTATATGGATGAATTAATCATACACAACATATATTTGCTCATTTAGTTCCTCAAGGAACACCCGCTATTCTTATACCTTTTATAGTATGTATTGAAACTATTAGAAATATTATTCGACCTGGAACATTAGCTGTTCGATTAACTGCTAATATAATTGCTGGACATTTATTATTAACTCTTTTAGGAAATACAGGACCTTCTATATCTTATATATTAGTAACATTTTTATTAATAGCTCAAATTGCTTTATTAGTATTAGAATCAGCTGTAGCTATAATTCAATCTTATGTGTTTGCTGTATTAAGAACTTTATATTGAGTTAATAAATGAAATATAGCTAATTTTAAAAATCCTATAGACAAAATTCTTATTATTAAACCTAATTGACTTAAAGTAGATAAAGCAATAATTTTTTTTAAATCAAATTCAAAATTAGCTCCTAATCCAGCTATAAATATTGTTAATCCAGATAATAATAATATTAATTGTCCTAACCAAGAAGTTCTTAAGATAATATTAAATCGAATTAATAAATATACACCAGCTGTAACTAATGTAGAAGAATGAACTAAAGCAGAAACAGGTGTAGGAGCAGCTATAGCTGCAGGTAACCAAGAAGAAAAAGGAATCTGAGCTCTTTTAGTTATAGCAGCTAATATTACTAATCTTCCAATTATTAACATTTCAAATTCATTTTGTATAATTTCTAAATAAAAAATATAATTTCATCTTCCATAATTTAATATTCAAGCAATAGAAAGAAGTAAAGCTACATCCCCAATTCGATTAGATAACGCAGTTAATATACCAGCATTATAAGATATTCCATAACCTCCTAATTTTAATATAATACCTGCTAAAATTATAGACCCAGAAACTGGAGCTTCAACATGAGCTTTAGGTAATCATAAATGAACTAAAAATATTGGTATTTTTACTAAAAAGGCACACAATAAACAAAAATATAATAAATCGTAATTAAACATAAAATTATTTATTAAATAAAAATTTATAGAACCAATTTTATTTATTACATAAAAAATACCAATTAATATAGGTAAAGAAACTAATAAAGTATAAAATAATAAATATAAACCAGCTTGTAAACGTTCTGGCTGATAACCTCAACCTAAAATTAAAAATAATGTAGGAATTAGTCTTCTTTCAAAAAATAAATAAAATATAAATAATCTTATTCTTGAAAAAGTTAAAATCAACAATAATAATAAAATAATAATATTTAATAAAAATAAATTTTTATAATTATTATGTTTATTAATTAACTTTACATGCTAACGGTGCATCATTTTTTTTTATTTGTATTTACTTACATGTAGGACGAGGAATTTATTACGGTTCATATAAATTTACTCCAACTTGATTAATTGGAGTAATTATTTTATTTTTAGTAATAGGAACAGCTTTTATAGGATACGTATTACCTTGAGGACAAATATCATTTTGAGGAGCTACTGTAATTACTAATTTATTATCAGCTATCCCTTACTTAGGTATAGATTTAGTTCAATGATTATGAGGTGGATTTGCTGTTGATAATGCCACTTTAACTCGATTTTTTACATTCCATTTTATTTTACCTTTTATTGTTCTTGCTATAACTATAATTCATTTATTATTCCTTCATCAAACAGGATCTAATAATCCTATCGGATTAAATTCTAATATTGATAAAATTCCTTTTCATCCTTATTTTACATTTAAAGATATTGTAGGATTTATTGTAATAATTTTTATTTTAATTTCATTAGTATTAATTAGACCAAATTTATTGGGAGACCCTGATAATTTTATTCCAGCCCCTCTTCTATATTCTACATTAAATCCTGAAACTAATTCTGATTCTCCTTCAGCAAAATCAAAAGGAGTCCGATTAGTTTCAGCTAATGAAATAGATATTCAAACTAAAGCTATAGGAAATAAAATAATTAAAAATCACATATAAACTTGATAAAAAAAAAAATAAATTATATTATAACTTCCAATTAAAAAAATAAAAGATAATAAAATTAAAGCTAAACTAACTTCATAAGAAATAGTCTGAGCCACAGCTCGCAAACCTCCTAATAAAGCATAATTAGAATTAGACGACCAACCAGCTACTATAACAGTATAAACCCCCAATCTAGTACAACATAAAAAAAATAAACCCCCCAAATTAAAAGAATATAATTTTACAAAAAAAGGCATACATATTCAAACAAATAATGATAAAAATAAAGAAAAAATTGGAGAAATATAATATCTTAAATAATTAGATAATAAAGGATAAGTTTGTTCTTTTGTAAATAATTTAATCGCATCACAAAAA
21.       AGCATTTTCTTCAATTAATCATTTAGGGTGAATATTAAGATCTTTAATAATTAGAGAATCAATTTGATTAATTTATTTTTTTTTTTATTCATTTTTATCATTTGTATTAACATTTATATTTAATATTTTTAAATTATTTCATTTAAATCAATTATTTTCTTGATTTGTTAATAGAAAAATTTTGAAATTTACATTATTTATAAATTTTTTATCATTAGGAGGATTACCTCCATTTTTAGGATTTTTACCAAAATGACTTGTAATTCAACAATTAACATTATGTAATCAATATTTTATATTAACACTTATAATAATATCAACTTTAATTACATTATTTTTTTATTTACGAATTTGTTATTCCGCTTTTATAATAAATTATTTTGAAAATAACTGAATCATAAAGATAAATATAAATAGTATTAATTATAATATATATATAATTATAACTTTTTTTTCAATTTTTGGATTATTTTTAATTTCTTTATTTTATTTTATATTTTAAGGCTTTAAGTTAATAAAACTAATAACCTTCAAAGCTATAATTATAATTTTTTTTATAGTTATACCTATTATAATTGGTGGATTTGGAAATTGATTAGTGCCTTTAATATTAGGTGCTCCTGATATAGCATTCCCACGAATAAATAATATAAGATTTTGACTTCTACCTCCTGCTCTTTCTTTACTATTAGTAAGTAGAATAGTTGAAAATGGAGCTGGGACAGGATGAACTGTTTATCCACCTCTATCCGCTGGAATTGCTCATGGTGGAGCTTCAGTTGATTTAGCTATTTTTTCTCTACATTTAGCAGGAATTTCTTCAATTTTAGGAGCTGTAAATTTTATTACAACTGTAATTAATATACGATCAACAGGAATTTCATTAGATCGTATACCTTTATTTGTTTGATCAGTAGTTATTACTGCTTTATTATTATTATTATCACTTCCAGTACTAGCAGGAGCTATTACTATATTATTAACAGATCGAAATTTAAATACATCATTTTTTGACCCAGCGGGAGGAGGAGATCCTATTTTATACCAACATTTATTTTGATTTTTTGGTCATCCTGAAGTTTATATTTTAATTTTAGAACATTTTTAGGACTTTTAATAATTCCGTCAATTTATTGATTAATACCTTCTCGTTACAATATTATATGAAATTCAATTTTATTAACTCTTCATAAAGAATTTAAAACTTTATTAGGCCCATCAGGTCATAATGGATCTACTTTTATTTTTATTTCTTTATTTTCATTAATTTTATTTAATAATTTCATAGGATTATTTCCATATATTTTTACAAGAACAAGACATTTAACTTTAACTTTATCTTTAGCTTTACCTTTATGATTATGTTTTATATTATATGGATGAATTAATCATACACAACATATATTTGCTCATTTAGTTCCTCAAGGAACACCCGCTATTCTTATACCTTTTATAGTATGTATTGAAACTATTAGAAATATTATTCGACCTGGAACATTAGCTGTTCGATTAACTGCTAATATAATTGCTGGACATTTATTATTAACTCTTTTAGGAAATACAGGACCTTCTATATCTTATATATTAGTAACATTTTTATTAATAGCTCAAATTGCTTTATTAGTATTAGAATCAGCTGTAGCTATAATTCAATCTTATGTGTTTGCTGTATTAAGAACTTTATATTGAGTTAATAAATGAAATATAGCTAATTTTAAAAATCCTATAGACAAAATTCTTATTATTAAACCTAATTGACTTAAAGTAGATAAAGCAATAATTTTTTTTAAATCAAATTCAAAATTAGCTCCTAATCCAGCTATAAATATTGTTAATCCAGATAATAATAATATTAATTGTCCTAACCAAGAAGTTCTTAAGATAATATTAAATCGAATTAATAAATATACACCAGCTGTAACTAATGTAGAAGAATGAACTAAAGCAGAAACAGGTGTAGGAGCAGCTATAGCTGCAGGTAACCAAGAAGAAAAAGGAATCTGAGCTCTTTTAGTTATAGCAGCTAATATTACTAATCTTCCAATTATTAACATTTCAAATTCATTTTGTATAATTTCTAAATAAAAAATATAATTTCATCTTCCATAATTTAATATTCAAGCAATAGAAAGAAGTAAAGCTACATCCCCAATTCGATTAGATAACGCAGTTAATATACCAGCATTATAAGATATTCCATAACCTCCTAATTTTAATATAATACCTGCTAAAATTATAGACCCAGAAACTGGAGCTTCAACATGAGCTTTAGGTAATCATAAATGAACTAAAAATATTGGTATTTTTACTAAAAAGGCACACAATAAACAAAAATATAATAAATCGTAATTAAACATAAAATTATTTATTAAATAAAAATTTATAGAACCAATTTTATTTATTACATAAAAAATACCAATTAATATAGGTAAAGAAACTAATAAAGTATAAAATAATAAATATAAACCAGCTTGTAAACGTTCTGGCTGATAACCTCAACCTAAAATTAAAAATAATGTAGGAATTAGTCTTCTTTCAAAAAATAAATAAAATATAAATAATCTTATTCTTGAAAAAGTTAAAATCAACAATAATAATAAAATAATAATATTTAATAAAAATAAATTTTTATAATTATTATGTTTATTAATTAACTTTACATGCTAACGGTGCATCATTTTTTTTTATTTGTATTTACTTACATGTAGGACGAGGAATTTATTACGGTTCATATAAATTTACTCCAACTTGATTAATTGGAGTAATTATTTTATTTTTAGTAATAGGAACAGCTTTTATAGGATACGTATTACCTTGAGGACAAATATCATTTTGAGGAGCTACTGTAATTACTAATTTATTATCAGCTATCCCTTACTTAGGTATAGATTTAGTTCAATGATTATGAGGTGGATTTGCTGTTGATAATGCCACTTTAACTCGATTTTTTACATTCCATTTTATTTTACCTTTTATTGTTCTTGCTATAACTATAATTCATTTATTATTCCTTCATCAAACAGGATCTAATAATCCTATCGGATTAAATTCTAATATTGATAAAATTCCTTTTCATCCTTATTTTACATTTAAAGATATTGTAGGATTTATTGTAATAATTTTTATTTTAATTTCATTAGTATTAATTAGACCAAATTTATTGGGAGACCCTGATAATTTTATTCCAGCCCCTCTTCTATATTCTACATTAAATCCTGAAACTAATTCTGATTCTCCTTCAGCAAAATCAAAAGGAGTCCGATTAGTTTCAGCTAATGAAATAGATATTCAAACTAAAGCTATAGGAAATAAAATAATTAAAAATCACATATAAACTTGATAAAAAAAAAAATAAATTATATTATAACTTCCAATTAAAAAAATAAAAGATAATAAAATTAAAGCTAAACTAACTTCATAAGAAATAGTCTGAGCCACAGCTCGCAAACCTCCTAATAAAGCATAATTAGAATTAGACGACCAACCAGCTACTATAACAGTATAAACCCCCAATCTAGTACAACATAAAAAAAATAAACCCCCCAAATTAAAAGAATATAATTTTACAAAAAAAGGCATACATATTCAAACAAATAATGATAAAAATAAAGAAAAAATTGGAGAAATATAATATCTTAAATAATTAGATAATAAAGGATAAGTTTGTTCTTTTGTAAATAATTTAATCGCATCACAAAAA
22.       AGCATTTTCTTCAATTAATCATTTAGGGTGAATATTAAGATCTTTAATAATTAGAGAATCAATTTGATTAATTTATTTTTTTTTTTATTCATTTTTATCATTTGTATTAACATTTATATTTAATATTTTTAAATTATTTCATTTAAATCAATTATTTTCTTGATTTGTTAATAGAAAAATTTTGAAATTTACATTATTTATAAATTTTTTATCATTAGGAGGATTACCTCCATTTTTAGGATTTTTACCAAAATGACTTGTAATTCAACAATTAACATTATGTAATCAATATTTTATATTAACACTTATAATAATATCAACTTTAATTACATTATTTTTTTATTTACGAATTTGTTATTCCGCTTTTATAATAAATTATTTTGAAAATAACTGAATCATAAAGATAAATATAAATAGTATTAATTATAATATATATATAATTATAACTTTTTTTTCAATTTTTGGATTATTTTTAATTTCTTTATTTTATTTTATATTTTAAGGCTTTAAGTTAATAAAACTAATAACCTTCAAAGCTATAATTATAATTTTTTTTATAGTTATACCTATTATAATTGGTGGATTTGGAAATTGATTAGTGCCTTTAATATTAGGTGCTCCTGATATAGCATTCCCACGAATAAATAATATAAGATTTTGACTTCTACCTCCTGCTCTTTCTTTACTATTAGTAAGTAGAATAGTTGAAAATGGAGCTGGGACAGGATGAACTGTTTATCCACCTCTATCCGCTGGAATTGCTCATGGTGGAGCTTCAGTTGATTTAGCTATTTTTTCTCTACATTTAGCAGGAATTTCTTCAATTTTAGGAGCTGTAAATTTTATTACAACTGTAATTAATATACGATCAACAGGAATTTCATTAGATCGTATACCTTTATTTGTTTGATCAGTAGTTATTACTGCTTTATTATTATTATTATCACTTCCAGTACTAGCAGGAGCTATTACTATATTATTAACAGATCGAAATTTAAATACATCATTTTTTGACCCAGCGGGAGGAGGAGATCCTATTTTATACCAACATTTATTTTGATTTTTTGGTCATCCTGAAGTTTATATTTTAATTTTAGAACATTTTTAGGACTTTTAATAATTCCGTCAATTTATTGATTAATACCTTCTCGTTACAATATTATATGAAATTCAATTTTATTAACTCTTCATAAAGAATTTAAAACTTTATTAGGCCCATCAGGTCATAATGGATCTACTTTTATTTTTATTTCTTTATTTTCATTAATTTTATTTAATAATTTCATAGGATTATTTCCATATATTTTTACAAGAACAAGACATTTAACTTTAACTTTATCTTTAGCTTTACCTTTATGATTATGTTTTATATTATATGGATGAATTAATCATACACAACATATATTTGCTCATTTAGTTCCTCAAGGAACACCCGCTATTCTTATACCTTTTATAGTATGTATTGAAACTATTAGAAATATTATTCGACCTGGAACATTAGCTGTTCGATTAACTGCTAATATAATTGCTGGACATTTATTATTAACTCTTTTAGGAAATACAGGACCTTCTATATCTTATATATTAGTAACATTTTTATTAATAGCTCAAATTGCTTTATTAGTATTAGAATCAGCTGTAGCTATAATTCAATCTTATGTGTTTGCTGTATTAAGAACTTTATATTGAGTTAATAAATGAAATATAGCTAATTTTAAAAATCCTATAGACAAAATTCTTATTATTAAACCTAATTGACTTAAAGTAGATAAAGCAATAATTTTTTTTAAATCAAATTCAAAATTAGCTCCTAATCCAGCTATAAATATTGTTAATCCAGATAATAATAATATTAATTGTCCTAACCAAGAAGTTCTTAAGATAATATTAAATCGAATTAATAAATATACACCAGCTGTAACTAATGTAGAAGAATGAACTAAAGCAGAAACAGGTGTAGGAGCAGCTATAGCTGCAGGTAACCAAGAAGAAAAAGGAATCTGAGCTCTTTTAGTTATAGCAGCTAATATTACTAATCTTCCAATTATTAACATTTCAAATTCATTTTGTATAATTTCTAAATAAAAAATATAATTTCATCTTCCATAATTTAATATTCAAGCAATAGAAAGAAGTAAAGCTACATCCCCAATTCGATTAGATAACGCAGTTAATATACCAGCATTATAAGATATTCCATAACCTCCTAATTTTAATATAATACCTGCTAAAATTATAGACCCAGAAACTGGAGCTTCAACATGAGCTTTAGGTAATCATAAATGAACTAAAAATATTGGTATTTTTACTAAAAAGGCACACAATAAACAAAAATATAATAAATCGTAATTAAATATAAAATTATTTATTAAATAAAAATTTATAGAACCAATTTTATTTATTACATAAAAAATACCAATTAATATAGGTAAAGAAACTAATAAAGTATAAAATAATAAATATAAACCAGCTTGTAAACGTTCTGGCTGATAACCTCAACCTAAAATTAAAAATAATGTAGGAATTAGTCTTCTTTCAAAAAATAAATAAAATATAAATAATCTTATTCTTGAAAAAGTTAAAATCAACAATAATAATAAAATAATAATATTTAATAAAAATAAATTTTTATAATTATTATGTTTATTAATTAACTTTACATGCTAACGGTGCATCATTTTTTTTTATTTGTATTTACTTACATGTAGGACGAGGAATTTATTACGGTTCATATAAATTTACTCCAACTTGATTAATTGGAGTAATTATTTTATTTTTAGTAATAGGAACAGCTTTTATAGGATACGTATTACCTTGAGGACAAATATCATTTTGAGGAGCTACTGTAATTACTAATTTATTATCAGCTATCCCTTACTTAGGTATAGATTTAGTTCAATGATTATGAGGTGGATTTGCTGTTGATAATGCCACTTTAACTCGATTTTTTACATTCCATTTTATTTTACCTTTTATTGTTCTTGCTATAACTATAATTCATTTATTATTCCTTCATCAAACAGGATCTAATAATCCTATCGGATTAAATTCTAATATTGATAAAATTCCTTTTCATCCTTATTTTACATTTAAAGATATTGTAGGATTTATTGTAATAATTTTTATTTTAATTTCATTAGTATTAATTAGACCAAATTTATTGGGAGACCCTGATAATTTTATTCCAGCCCCTCTTCTATATTCTACATTAAATCCTGAAACTAATTCTGATTCTCCTTCAGCAAAATCAAAAGGAGTCCGATTAGTTTCAGCTAATGAAATAGATATTCAAACTAAAGCTATAGGAAATAAAATAATTAAAAATCACATATAAACTTGATAAAAAAAAAAATAAATTATATTATAACTTCCAATTAAAAAAATAAAAGATAATAAAATTAAAGCTAAACTAACTTCATAAGAAATAGTCTGAGCCACAGCTCGCAAACCTCCTAATAAAGCATAATTAGAATTAGACGACCAACCAGCTACTATAACAGTATAAACCCCCAATCTAGTACAACATAAAAAAAATAAACCCCCCAAATTAAAAGAATATAATTTTACAAAAAAAGGCATACATATTCAAACAAATAATGATAAAAATAAAGAAAAAATTGGAGAAATATAATATCTTAAATAATTAGATAATAAAGGATAAGTTTGTTCTTTTGTAAATAATTTAATCGCATCACAAAAA
23.       AGCATTTTCTTCAATTAATCATTTAGGGTGAATATTAAGATCTTTAATAATTAGAGAATCAATTTGATTAATTTATTTTTTTTTTTATTCATTTTTATCATTTGTATTAACATTTATATTTAATATTTTTAAATTATTTCATTTAAATCAATTATTTTCTTGATTTGTTAATAGAAAAATTTTGAAATTTACATTATTTATAAATTTTTTATCATTAGGAGGATTACCTCCATTTTTAGGATTTTTACCAAAATGACTTGTAATTCAACAATTAACATTATGTAATCAATATTTTATATTAACACTTATAATAATATCAACTTTAATTACATTATTTTTTTATTTACGAATTTGTTATTCCGCTTTTATAATAAATTATTTTGAAAATAACTGAATCATAAAGATAAATATAAATAGTATTAATTATAATATATATATAATTATAACTTTTTTTTCAATTTTTGGATTATTTTTAATTTCTTTATTTTATTTTATATTTTAAGGCTTTAAGTTAATAAAACTAATAACCTTCAAAGCTATAATTATAATTTTTTTTATAGTTATACCTATTATAATTGGTGGATTTGGAAATTGATTAGTGCCTTTAATATTAGGTGCTCCTGATATAGCATTCCCACGAATAAATAATATAAGATTTTGACTTCTACCTCCTGCTCTTTCTTTACTATTAGTAAGTAGAATAGTTGAAAATGGAGCTGGGACAGGATGAACTGTTTATCCACCTCTATCCGCTGGAATTGCTCATGGTGGAGCTTCAGTTGATTTAGCTATTTTTTCTCTACATTTAGCAGGAATTTCTTCAATTTTAGGAGCTGTAAATTTTATTACAACTGTAATTAATATACGATCAACAGGAATTTCATTAGATCGTATACCTTTATTTGTTTGATCAGTAGTTATTACTGCTTTATTATTATTATTATCACTTCCAGTACTAGCAGGAGCTATTACTATATTATTAACAGATCGAAATTTAAATACATCATTTTTTGACCCAGCGGGAGGAGGAGATCCTATTTTATACCAACATTTATTTTGATTTTTTGGTCATCCTGAAGTTTATATTTTAATTTTAGAACATTTTTAGGACTTTTAATAATTCCGTCAATTTATTGATTAATACCTTCTCGTTACAATATTATATGAAATTCAATTTTATTAACTCTTCATAAAGAATTTAAAACTTTATTAGGCCCATCAGGTCATAATGGATCTACTTTTATTTTTATTTCTTTATTTTCATTAATTTTATTTAATAATTTCATAGGATTATTTCCATATATTTTTACAAGAACAAGACATTTAACTTTAACTTTATCTTTAGCTTTACCTTTATGATTATGTTTTATATTATATGGATGAATTAATCATACACAACATATATTTGCTCATTTAGTTCCTCAAGGAACACCCGCTATTCTTATACCTTTTATAGTATGTATTGAAACTATTAGAAATATTATTCGACCTGGAACATTAGCTGTTCGATTAACTGCTAATATAATTGCTGGACATTTATTATTAACTCTTTTAGGAAATACAGGACCTTCTATATCTTATATTTTAGTAACATTTTTATTAATAGCTCAAATTGCTTTATTAGTATTAGAATCAGCTGTAGCTATAATTCAATCTTATGTGTTTGCTGTATTAAGAACTTTATATTGAGTTAATAAATGAAATATAGCTAATTTTAAAAATCCTATAGACAAAATTCTTATTATTAAACCTAATTGACTTAAAGTAGATAAAGCAATAATTTTTTTTAAATCAAATTCAAAATTAGCTCCTAATCCAGCTATAAATATTGTTAATCCAGATAATAATAATATTAATTGTCCTAACCAAGAAGTTCTTAAGATAATATTAAATCGAATTAATAAATATACACCAGCTGTAACTAATGTAGAAGAATGAACTAAAGCAGAAACAGGTGTAGGAGCAGCTATAGCTGCAGGTAACCAAGAAGAAAAAGGAATCTGAGCTCTTTTAGTTATAGCAGCTAATATTACTAATCTTCCAATTATTAACATTTCAAATTCATTTTGTATAATTTCTAAATAAAAAATATAATTTCATCTTCCATAATTTAATATTCAAGCAATAGAAAGAAGTAAAGCTACATCCCCAATTCGATTAGATAACGCAGTTAATATACCAGCATTATAAGATATTCCATAACCTCCTAATTTTAATATAATACCTGCTAAAATTATAGACCCAGAAACTGGAGCTTCAACATGAGCTTTAGGTAATCATAAATGAACTAAAAATATTGGTATTTTTACTAAAAAGGCACACAATAAACAAAAATATAATAAATCGTAATTAAACATAAAATTATTTATTAAATAAAAATTTATAGAACCAATTTTATTTATTACATAAAAAATACCAATTAATATAGGTAAAGAAACTAATAAAGTATAAAATAATAAATATAAACCAGCTTGTAAACGTTCTGGCTGATAACCTCAACCTAAAATTAAAAATAATGTAGGAATTAGTCTTCTTTCAAAAAATAAATAAAATATAAATAATCTTATTCTTGAAAAAGTTAAAATCAACAATAATAATAAAATAATAATATTTAATAAAAATAAATTTTTATAATTATTATGTTTATTAATTAACTTTACATGCTAACGGTGCATCATTTTTTTTTATTTGTATTTACTTACATGTAGGACGAGGAATTTATTACGGTTCATATAAATTTACTCCAACTTGATTAATTGGAGTAATTATTTTATTTTTAGTAATAGGAACAGCTTTTATAGGATACGTATTACCTTGAGGACAAATATCATTTTGAGGAGCTACTGTAATTACTAATTTATTATCAGCTATCCCTTACTTAGGTATAGATTTAGTTCAATGATTATGAGGTGGATTTGCTGTTGATAATGCCACTTTAACTCGATTTTTTACATTCCATTTTATTTTACCTTTTATTGTTCTTGCTATAACTATAATTCATTTATTATTCCTTCATCAAACAGGATCTAATAATCCTATCGGATTAAATTCTAATATTGATAAAATTCCTTTTCATCCTTATTTTACATTTAAAGATATTGTAGGATTTATTGTAATAATTTTTATTTTAATTTCATTAGTATTAATTAGACCAAATTTATTGGGAGACCCTGATAATTTTATTCCAGCCCCTCTTCTATATTCTACATTAAATCCTGAAACTAATTCTGATTCTCCTTCAGCAAAATCAAAAGGAGTCCGATTAGTTTCAGCTAATGAAATAGATATTCAAACTAAAGCTATAGGAAATAAAATAATTAAAAATCACATATAAACTTGATAAAAAAAAAAATAAATTATATTATAACTTCCAATTAAAAAAATAAAAGATAATAAAATTAAAGCTAAACTAACTTCATAAGAAATAGTCTGAGCCACAGCTCGCAAACCTCCTAATAAAGCATAATTAGAATTAGACGACCAACCAGCTACTATAACAGTATAAACCCCCAATCTAGTACAACATAAAAAAAATAAACCCCCCAAATTAAAAGAATATAATTTTACAAAAAAAGGCATACATATTCAAACAAATAATGATAAAAATAAAGAAAAAATTGGAGAAATATAATATCTTAAATAATTAGATAATAAAGGATAAGTTTGTTCTTTTGTAAATAATTTAATCGCATCACAAAAA
24.       AGCATTTTCTTCAATTAATCATTTAGGGTGAATATTAAGATCTTTAATAATTAGAGAATCAATTTGATTAATTTATTTTTTTTTTTATTCATTTTTATCATTTGTATTAACATTTATATTTAATATTTTTAAATTATTTCATTTAAATCAATTATTTTCTTGATTTGTTAATAGAAAAATTTTGAAATTTACATTATTTATAAATTTTTTATCATTAGGAGGATTACCTCCATTTTTAGGATTTTTACCAAAATGACTTGTAATTCAACAATTAACATTATGTAATCAATATTTTATATTAACACTTATAATAATATCAACTTTAATTACATTATTTTTTTATTTACGAATTTGTTATTCCGCTTTTATAATAAATTATTTTGAAAATAACTGAATCATAAAGATAAATATAAATAGTATTAATTATAATATATATATAATTATAACTTTTTTTTCAATTTTTGGATTATTTTTAATTTCTTTATTTTATTTTATATTTTAAGGCTTTAAGTTAATAAAACTAATAACCTTCAAAGCTATAATTATAATTTTTTTTATAGTTATACCTATTATAATTGGTGGATTTGGAAATTGATTAGTGCCTTTAATATTAGGTGCTCCTGATATAGCATTCCCACGAATAAATAATATAAGATTTTGACTTCTACCTCCTGCTCTTTCTTTACTATTAGTAAGTAGAATAGTTGAAAATGGAGCTGGGACAGGATGAACTGTTTATCCACCTCTATCCGCTGGAATTGCTCATGGTGGAGCTTCAGTTGATTTAGCTATTTTTTCTCTACATTTAGCAGGAATTTCTTCAATTTTAGGAGCTGTAAATTTTATTACAACTGTAATTAATATACGATCAACAGGAATTTCATTAGATCGTATACCTTTATTTGTTTGATCAGTAGTTATTACTGCTTTATTATTATTATTATCACTTCCAGTACTAGCAGGAGCTATTACTATATTATTAACAGATCGAAATTTAAATACATCATTTTTTGACCCAGCGGGAGGAGGAGATCCTATTTTATACCAACATTTATTTTGATTTTTTGGTCATCCTGAAGTTTATATTTTAATTTTAGAACATTTTTAGGACTTTTAATAATTCCGTCAATTTATTGATTAATACCTTCTCGTTACAATATTATATGAAATTCAATTTTATTAACTCTTCATAAAGAATTTAAAACTTTATTAGGCCCATCAGGTCATAATGGATCTACTTTTATTTTTATTTCTTTATTTTCATTAATTTTATTTAATAATTTCATAGGATTATTTCCATATATTTTTACAAGAACAAGACATTTAACTTTAACTTTATCTTTAGCTTTACCTTTATGATTATGTTTTATATTATATGGATGAATTAATCATACACAACATATATTTGCTCATTTAGTTCCTCAAGGAACACCCGCTATTCTTATACCTTTTATAGTATGTATTGAAACTATTAGAAATATTATTCGACCTGGAACATTAGCTGTTCGATTAACTGCTAATATAATTGCTGGACATTTATTATTAACTCTTTTAGGAAATACAGGACCTTCTATATCTTATATATTAATAACATTTTTATTAATAGCTCAAATTGCTTTATTAGTATTAGAATCAGCTGTAGCTATAATTCAATCTTATGTGTTTGCTGTATTAAGAACTTTATATTGAGTTAATAAATGAAATATAGCTAATTTTAAAAATCCTATAGACAAAATTCTTATTATTAAACCTAATTGACTTAAAGTAGATAAAGCAATAATTTTTTTTAAATCAAATTCAAAATTAGCTCCTAATCCAGCTATAAATATTGTTAATCCAGATAATAATAATATTAATTGTCCTAACCAAGAAGTTCTTAAGATAATATTAAATCGAATTAATAAATATACACCAGCTGTAACTAATGTAGAAGAATGAACTAAAGCAGAAACAGGTGTAGGAGCAGCTATAGCTGCAGGTAACCAAGAAGAAAAAGGAATCTGAGCTCTTTTAGTTATAGCAGCTAATATTACTAATCTTCCAATTATTAACATTTCAAATTCATTTTGTATAATTTCTAAATAAAAAATATAATTTCATCTTCCATAATTTAATATTCAAGCAATAGAAAGAAGTAAAGCTACATCCCCAATTCGATTAGATAACGCAGTTAATATACCAGCATTATAAGATATTCCATAACCTCCTAATTTTAATATAATACCTGCTAAAATTATAGACCCAGAAACTGGAGCTTCAACATGAGCTTTAGGTAATCATAAATGAACTAAAAATATTGGTATTTTTACTAAAAAGGCACACAATAAACAAAAATATAATAAATCGTAATTAAACATAAAATTATTTATTAAATAAAAATTTATAGAACCAATTTTATTTATTACATAAAAAATACCAATTAATATAGGTAAAGAAACTAATAAAGTATAAAATAATAAGTATAAACCAGCTTGTAAACGTTCTGGCTGATAACCTCAACCTAAAATTAAAAATAATGTAGGAATTAATCTTCTTTCAAAAAATAAATAAAATATAAATAATCTTATTCTTGAAAAAGTTAAAATCAACAATAATAATAAAATAATAATATTTAATAAAAATAAATTTTTATAATTATTATGTTTATTAATTAACTTTACATGCTAACGGTGCATCATTTTTTTTTATTTGTATTTACTTACATGTAGGACGAGGAATTTATTACGGTTCATATAAATTTACTCCAACTTGATTAATTGGAGTAATTATTTTATTTTTAGTAATAGGAACAGCTTTTATAGGATACGTATTACCTTGAGGACAAATATCATTTTGAGGAGCTACTGTAATTACTAATTTATTATCAGCTATCCCTTACTTAGGTATAGATTTAGTTCAATGATTATGAGGTGGATTTGCTGTTGATAATGCCACTTTAACTCGATTTTTTACATTCCATTTTATTTTACCTTTTATTGTTCTTGCTATAACTATAATTCATTTATTATTCCTTCATCAAACAGGATCTAATAATCCTATCGGATTAAATTCTAATATTGATAAAATTCCTTTTCATCCTTATTTTACATTTAAAGATATTGTAGGATTTATTGTAATAATTTTTATTTTAATTTCATTAGTATTAATTAGACCAAATTTATTGGGAGACCCTGATAATTTTATTCCAGCCCCTCTTCTATATTCTACATTAAATCCTGAAACTAATTCTGATTCTCCTTCAGCAAAATCAAAAGGAGTCCGATTAGTTTCAGCTAATGAAATAGATATTCAAACTAAAGCTATAGGAAATAAAATAATTAAAAATCACATATAAACTTGATAAAAAAAAAAATAAATTATATTATAACTTCCAATTAAAAAAATAAAAGATAATAAAATTAAAGCTAAACTAACTTCATAAGAAATAGTCTGAGCCACAGCTCGCAAACCTCCTAATAAAGCATAATTAGAATTAGACGACCAACCAGCTACTATAACAGTATAAACCCCCAATCTAGTACAACATAAAAAAAATAAACCCCCCAAATTAAAAGAATATAATTTTACAAAAAAAGGCATACATATTCAAACAAATAATGATAAAAATAAAGAAAAAATTGGAGAAATATAATATCTTAAATAATTAGATAATAAAGGATAAGTTTGTTCTTTTGTAAATAATTTAATCGCATCACAAAAA
25.       AGCATTTTCTTCAATTAATCATTTAGGGTGAATATTAAGATCTTTAATAATTAGAGAATCAATTTGATTAATTTATTTTTTTTTTTATTCATTTTTATCATTTGTATTAACATTTATATTTAATATTTTTAAATTATTTCATTTAAATCAATTATTTTCTTGATTTGTTAATAGAAAAATTTTGAAATTTACATTATTTATAAATTTTTTATCATTAGGAGGATTACCTCCATTTTTAGGATTTTTACCAAAATGACTTGTAATTCAACAATTAACATTATGTAATCAATATTTTATATTAACACTTATAATAATATCAACTTTAATTACATTATTTTTTTATTTACGAATTTGTTATTCCGCTTTTATAATAAATTATTTTGAAAATAACTGAATCATAAAGATAAATATAAATAGTATTAATTATAATATATATATAATTATAACTTTTTTTTCAATTTTTGGATTATTTTTAATTTCTTTATTTTATTTTATATTTTAAGGCTTTAAGTTAATAAAACTAATAACCTTCAAAGCTATAATTATAATTTTTTTTATAGTTATACCTATTATAATTGGTGGATTTGGAAATTGATTAGTGCCTTTAATATTAGGTGCTCCTGATATAGCATTCCCACGAATAAATAATATAAGATTTTGACTTCTACCTCCTGCTCTTTCTTTACTATTAGTAAGTAGAATAGTTGAAAATGGAGCTGGGACAGGATGAACTGTTTATCCACCTCTATCCGCTGGAATTGCTCATGGTGGAGCTTCAGTTGATTTAGCTATTTTTTCTCTACATTTAGCAGGAATTTCTTCAATTTTAGGAGCTGTAAATTTTATTACAACTGTAATTAATATACGATCAACAGGAATTTCATTAGATCGTATACCTTTATTTGTTTGATCAGTAGTTATTACTGCTTTATTATTATTATTATCACTTCCAGTACTAGCAGGAGCTATTACTATATTATTAACAGATCGAAATTTAAATACATCATTTTTTGACCCAGCGGGAGGAGGAGATCCTATTTTATACCAACATTTATTTTGATTTTTTGGTCATCCTGAAGTTTATATTTTAATTTTAGAACATTTTTAGGACTTTTAATAATTCCGTCAATTTATTGATTAATACCTTCTCGTTACAATATTATATGAAATTCAATTTTATTAACTCTTCATAAAGAATTTAAAACTTTATTAGGCCCATCAGGTCATAATGGATCTACTTTTATTTTTATTTCTTTATTTTCATTAATTTTATTTAATAATTTCATAGGATTATTTCCATATATTTTTACAAGAACAAGACATTTAACTTTAACTTTATCTTTAGCTTTACCTTTATGATTATGTTTTATATTATATGGATGAATTAATCATACACAACATATATTTGCTCATTTAGTTCCTCAAGGAACACCCGCTATTCTTATACCTTTTATAGTATGTATTGAAACTATTAGAAATATTATTCGACCTGGAACATTAGCTGTTCGATTAACTGCTAATATAATTGCTGGACATTTATTATTAACTCTTTTAGGAAATACAGGACCTTCTATATCTTATATTTTAGTAACATTTTTATTAATAGCTCAAATTGCTTTATTAGTATTAGAATCAGCTGTAGCTATAATTCAATCTTATGTGTTTGCTGTATTAAGAACTTTATATTGAGTTAATAAATGAAATATAGCTAATTTTAAAAATCCTATAGACAAAATTCTTATTATTAAACCTAATTGACTTAAAGTAGATAAAGCAATAATTTTTTTTAAATCAAATTCAAAATTAGCTCCTAATCCAGCTATAAATATTGTTAATCCAGATAATAATAATATTAATTGTCCTAACCAAGAAGTTCTTAAGATAATATTAAATCGAATTAATAAATATACACCAGCTGTAACTAATGTAGAAGAATGAACTAAAGCAGAAACAGGTGTAGGAGCAGCTATAGCTGCAGGTAACCAAGAAGAAAAAGGAATCTGAGCTCTTTTAGTTATAGCAGCTAATATTACTAATCTTCCAATTATTAACATTTCAAATTCATTTTGTATAATTTCTAAATAAAAAATATAATTTCATCTTCCATAATTTAATATTCAAGCAATAGAAAGAAGTAAAGCTACATCCCCAATTCGATTAGATAACGCAGTTAATATACCAGCATTATAAGATATTCCATAACCTCCTAATTTTAATATAATACCTGCTAAAATTATAGACCCAGAAACTGGAGCTTCAACATGAGCTTTAGGTAATCATAAATGAACTAAAAATATTGGTATTTTTACTAAAAAGGCACACAATAAACAAAAATATAATAAATCGTAATTAAACATAAAATTATTTATTAAATAAAAATTTATAGAACCAATTTTATTTATTAAATAAAAAATACCAATTAATATAGGTAAAGAAACTAATAAAGTATAAAATAATAAATATAAACCAGCTTGTAAACGTTCTGGCTGATAACCTCAACCTAAAATTAAAAATAATGTAGGAATTAGTCTTCTTTCAAAAAATAAATAAAATATAAATAATCTTATTCTTGAAAAAGTTAAAATCAACAATAATAATAAAATAATAATATTTAATAAAAATAAATTTTTATAATTATTATGTTTATTAATTAACTTTACATGCTAACGGTGCATCATTTTTTTTTATTTGTATTTACTTACATGTAGGACGAGGAATTTATTACGGTTCATATAAATTTACTCCAACTTGATTAATTGGAGTAATTATTTTATTTTTAGTAATAGGAACAGCTTTTATAGGATACGTATTACCTTGAGGACAAATATCATTTTGAGGAGCTACTGTAATTACTAATTTATTATCAGCTATCCCTTACTTAGGTATAGATTTAGTTCAATGATTATGAGGTGGATTTGCTGTTGATAATGCCACTTTAACTCGATTTTTTACATTCCATTTTATTTTACCTTTTATTGTTCTTGCTATAACTATAATTCATTTATTATTCCTTCATCAAACAGGATCTAATAATCCTATCGGATTAAATTCTAATATTGATAAAATTCCTTTTCATCCTTATTTTACATTTAAAGATATTGTAGGATTTATTGTAATAATTTTTATTTTAATTTCATTAGTATTAATTAGACCAAATTTATTGGGAGACCCTGATAATTTTATTCCAGCCCCTCTTCTATATTCTACATTAAATCCTGAAACTAATTCTGATTCTCCTTCAGCAAAATCAAAAGGAGTCCGATTAGTTTCAGCTAATGAAATAGATATTCAAACTAAAGCTATAGGAAATAAAATAATTAAAAATCACATATAAACTTGATAAAAAAAAAAATAAATTATATTATAACTTCCAATTAAAAAAATAAAAGATAATAAAATTAAAGCTAAACTAACTTCATAAGAAATAGTCTGAGCCACAGCTCGCAAACCTCCTAATAAAGCATAATTAGAATTAGACGACCAACCAGCTACTATAACAGTATAAACCCCCAATCTAGTACAACATAAAAAAAATAAACCCCCCAAATTAAAAGAATATAATTTTACAAAAAAAGGTATACATATTCAAACAAATAATGATAAAAATAAAGAAAAAATTGGAGAAATATAATATCTTAAATAATTAGATAATAAAGGATAAGTTTGTTCTTTTGTAAATAATTTAATCGCATCACAAAAA
26.       AGCATTTTCTTCAATTAATCATTTAGGGTGAATATTAAGATCTTTAATAATTAGAGAATCAATTTGATTAATTTATTTTTTTTTTTATTCATTTTTATCATTTGTATTAACATTTATATTTAATATTTTTAAATTATTTCATTTAAATCAATTATTTTCTTGATTTGTTAATAGAAAAATTTTGAAATTTACATTATTTATAAATTTTTTATCATTAGGAGGATTACCTCCATTTTTAGGATTTTTACCAAAATGACTTGTAATTCAACAATTAACATTATGTAATCAATATTTTATATTAACACTTATAATAATATCAACTTTAATTACATTATTTTTTTATTTACGAATTTGTTATTCCGCTTTTATAATAAATTATTTTGAAAATAACTGAATCATAAAGATAAATATAAATAGTATTAATTATAATATATATATAATTATAACTTTTTTTTCAATTTTTGGATTATTTTTAATTTCTTTATTTTATTTTATATTTTAAGGCTTTAAGTTAATAAAACTAATAACCTTCAAAGCTATAATTATAATTTTTTTTATAGTTATACCTATTATAATTGGTGGATTTGGAAATTGATTAGTGCCTTTAATATTAGGTGCTCCTGATATAGCATTCCCACGAATAAATAATATAAGATTTTGACTTCTACCTCCTGCTCTTTCTTTACTATTAGTAAGTAGAATAGTTGAAAATGGAGCTGGGACAGGATGAACTGTTTATCCACCTCTATCCGCTGGAATTGCTCATGGTGGAGCTTCAGTTGATTTAGCTATTTTTTCTCTACATTTAGCAGGAATTTCTTCAATTTTAGGAGCTGTAAATTTTATTACAACTGTAATTAATATACGATCAACAGGAATTTCATTAGATCGTATACCTTTATTTGTTTGATCAGTAGTTATTACTGCTTTATTATTATTATTATCACTTCCAGTACTAGCAGGAGCTATTACTATATTATTAACAGATCGAAATTTAAATACATCATTTTTTGACCCAGCGGGAGGAGGAGATCCTATTTTATACCAACATTTATTTTGATTTTTTGGTCATCCTGAAGTTTATATTTTAATTTTAGAACATTTTTAGGACTTTTAATAATTCCGTCAATTTATTGATTAATACCTTCTCGTTACAATATTATATGAAATTCAATTTTATTAACTCTTCATAAAGAATTTAAAACTTTATTAGGCCCATCAGGTCATAATGGATCTACTTTTATTTTTATTTCTTTATTTTCATTAATTTTATTTAATAATTTCATAGGATTATTTCCATATATTTTTACAAGAACAAGACATTTAACTTTAACTTTATCTTTAGCTTTACCTTTATGATTATGTTTTATATTATATGGATGAATTAATCATACACAACATATATTTGCTCATTTAGTTCCTCAAGGAACACCCGCTATTCTTATACCTTTTATAGTATGTATTGAAACTATTAGAAATATTATTCGACCTGGAACATTAGCTGTTCGATTAACTGCTAATATAATTGCTGGACATTTATTATTAACTCTTTTAGGAAATACAGGACCTTCTATATCTTATATTTTAGTAACATTTTTATTAATAGCTCAAATTGCTTTATTAGTATTAGAATCAGCTGTAGCTATAATTCAATCTTATGTGTTTGCTGTATTAAGAACTTTATATTGAGTTAATAAATGAAATATAGCTAATTTTAAAAATCCTATAGACAAAATTCTTATTATTAAACCTAATTGACTTAAAGTAGATAAAGCAATAATTTTTTTTAAATCAAATTCAAAATTAGCTCCTAATCCAGCTATAAATATTGTTAATCCAGATAATAATAATATTAATTGTCCTAACCAAGAAGTTCTTAAGATAATATTAAATCGAATTAATAAATATACACCAGCTGTAACTAATGTAGAAGAATGAACTAAAGCAGAAACAGGTGTAGGAGCAGCTATAGCTGCAGGTAACCAAGAAGAAAAAGGAATCTGAGCTCTTTTAGTTATAGCAGCTAATATTACTAATCTTCCAATTATTAACATTTCAAATTCATTTTGTATAATTTCTAAATAAAAAATATAATTTCATCTTCCATAATTTAATATTCAAGCAATAGAAAGAAGTAAAGCTACATCCCCAATTCGATTAGATAACGCAGTTAATATACCAGCATTATAAGATATTCCATAACCTCCTAATTTTAATATAATACCTGCTAAAATTATAGACCCAGAAACTGGAGCTTCAACATGAGCTTTAGGTAATCATAAATGAACTAAAAATATTGGTATTTTTACTAAAAAGGCACACAATAAACAAAAATATAATAAATCGTAATTAAACATAAAATTATTTATTAAATAAAAATTTATAGAACCAATTTTATTTATTAAATAAAAAATACCAATTAATATAGGTAAAGAAACTAATAAAGTATAAAATAATAAATATAAACCAGCTTGTAAACGTTCTGGCTGATAACCTCAACCTAAAATTAAAAATAATGTAGGAATTAGTCTTCTTTCAAAAAATAAATAAAATATAAATAATCTTATTCTTGAAAAAGTTAAAATCAACAATAATAATAAAATAATAATATTTAATAAAAATAAATTTTTATAATTATTATGTTTATTAATTAACTTTACATGCTAACGGTGCATCATTTTTTTTTATTTGTATTTACTTACATGTAGGACGAGGAATTTATTACGGTTCATATAAATTTACTCCAACTTGATTAATTGGAGTAATTATTTTATTTTTAGTAATAGGAACAGCTTTTATAGGATACGTATTACCTTGAGGACAAATATCATTTTGAGGAGCTACTGTAATTACTAATTTATTATCAGCTATCCCTTACTTAGGTATAGATTTAGTTCAATGATTATGAGGTGGATTTGCTGTTGATAATGCCACTTTAACTCGATTTTTTACATTCCATTTTATTTTACCTTTTATTGTTCTTGCTATAACTATAATTCATTTATTATTCCTTCATCAAACAGGATCTAATAATCCTATCGGATTAAATTCTAATATTGATAAAATTCCTTTTCATCCTTATTTTACATTTAAAGATATTGTAGGATTTATTGTAATAATTTTTATTTTAATTTCATTAGTATTAATTAGACCAAATTTATTGGGAGACCCTGATAATTTTATTCCAGCCCCTCTTCTATATTCTACATTAAATCCTGAAACTAATTCTGATTCTCCTTCAGCAAAATCAAAAGGAGTCCGATTAGTTTCAGCTAATGAAATAGATATTCAAACTAAAGCTATAGGAAATAAAATAATTAAAAATCATATATAAACTTGATAAAAAAAAAAATAAATTATATTATAACTTCCAATTAAAAAAATAAAAGATAATAAAATTAAAGCTAAACTAACTTCATAAGAAATAGTCTGAGCCACAGCTCGCAAACCTCCTAATAAAGCATAATTAGAATTAGACGACCAACCAGCTACTATAACAGTATAAACCCCCAATCTAGTACAACATAAAAAAAATAAACCCCCCAAATTAAAAGAATATAATTTTACAAAAAAAGGTATACATATTCAAACAAATAATGATAAAAATAAAGAAAAAATTGGAGAAATATAATATCTTAAATAATTAGATAATAAAGGATAAGTTTGTTCTTTTGTAAATAATTTAATCGCATCACAAAAA
27.       AGCATTTTCTTCAATTAATCATTTAGGGTGAATATTAAGATCTTTAATAATTAGAGAATCAATTTGATTAATTTATTTTTTTTTTTATTCATTTTTATCATTTGTATTAACATTTATATTTAATATTTTTAAATTATTTCATTTAAATCAATTATTTTCTTGATTTGTTAATAGAAAAATTTTGAAATTTACATTATTTATAAATTTTTTATCATTAGGAGGATTACCTCCATTTTTAGGATTTTTACCAAAATGACTTGTAATTCAACAATTAACATTATGTAATCAATATTTTATATTAACACTTATAATAATATCAACTTTAATTACATTATTTTTTTATTTACGAATTTGTTATTCCGCTTTTATAATAAATTATTTTGAAAATAACTGAATCATAAAGATAAATATAAATAGTATTAATTATAATATATATATAATTATAACTTTTTTTTCAATTTTTGGATTATTTTTAATTTCTTTATTTTATTTTATATTTTAAGGCTTTAAGTTAATAAAACTAATAACCTTCAAAGCTATAATTATAATTTTTTTTATAGTTATACCTATTATAATTGGTGGATTTGGAAATTGATTAGTGCCTTTAATATTAGGTGCTCCTGATATAGCATTCCCACGAATAAATAATATAAGATTTTGACTTCTACCTCCTGCTCTTTCTTTACTATTAGTAAGTAGAATAGTTGAAAATGGAGCTGGGACAGGATGAACTGTTTATCCACCTCTATCCGCTGGAATTGCTCATGGTGGAGCTTCAGTTGATTTAGCTATTTTTTCTCTACATTTAGCAGGAATTTCTTCAATTTTAGGAGCTGTAAATTTTATTACAACTGTAATTAATATACGATCAACAGGAATTTCATTAGATCGTATACCTTTATTTGTTTGATCAGTAGTTATTACTGCTTTATTATTATTATTATCACTTCCAGTACTAGCAGGAGCTATTACTATATTATTAACAGATCGAAATTTAAATACATCATTTTTTGACCCAGCGGGAGGAGGAGATCCTATTTTATACCAACATTTATTTTGATTTTTTGGTCATCCTGAAGTTTATATTTTAATTTTAGAACATTTTTAGGACTTTTAATAATTCCGTCAATTTATTGATTAATACCTTCTCGTTACAATATTATATGAAATTCAATTTTATTAACTCTTCATAAAGAATTTAAAACTTTATTAGGCCCGTCAGGTCATAATGGATCTACTTTTATTTTTATTTCTTTATTTTCATTAATTTTATTTAATAATTTCATAGGATTATTTCCATATATTTTTACAAGAACAAGACATTTAACTTTAACTTTATCTTTAGCTTTACCTTTATGATTATGTTTTATATTATATGGATGAATTAATCATACACAACATATATTTGCTCATTTAGTTCCTCAAGGAACACCCGCTATTCTTATACCTTTTATAGTATGTATTGAAACTATTAGAAATATTATTCGACCTGGAACATTAGCTGTTCGATTAACTGCTAATATAATTGCTGGACATTTATTATTAACTCTTTTAGGAAATACAGGACCTTCTATATCTTATATTTTAGTAACATTTTTATTAATAACTCAAATTGCTTTATTAGTATTAGAATCAGCTGTAGCTATAATTCAATCTTATGTGTTTGCTGTATTAAGAACTTTATATTGAGTTAATAAATGAAATATAGCTAATTTTAAAAATCCTATAGACAAAATTCTTATTATTAAACCTAATTGACTTAAAGTAGATAAAGCAATAATTTTTTTTAAATCAAATTCAAAATTAGCTCCTAATCCAGCTATAAATATTGTTAATCCAGATAATAATAATATTAATTGTCCTAACCAAGAAGTTCTTAAGATAATATTAAATCGAATTAATAAATATACACCAGCTGTAACTAATGTAGAAGAATGAACTAAAGCAGAAACAGGTGTAGGAGCAGCTATAGCTGCAGGTAACCAAGAAGAAAAAGGAATCTGAGCTCTTTTAGTTATAGCAGCTAATATTACTAATCTTCCAATTATTAACATTTCAAATTCATTTTGTATAATTTCTAAATAAAAAATATAATTTCATCTTCCATAATTTAATATTCAAGCAATAGAAAGAAGTAAAGCTACATCCCCAATTCGATTAGATAACGCAGTTAATATACCAGCATTATAAGATATTCCATAACCTCCTAATTTTAATATAATACCTGCTAAAATTATAGACCCAGAAACTGGAGCTTCAACATGAGCTTTAGGTAATCATAAATGAACTAAAAATATTGGTATTTTTACTAAAAAGGCACACAATAAACAAAAATATAATAAATCGTAATTAAACATAAAATTATTTATTAAATAAAAATTTATAGAACCAATTTTATTTATTAAATAAAAAATACCAATTAATATAGGTAAAGAAACTAATAAAGTATAAAATAATAAATATAAACCAGCTTGTAAACGTTCTGGCTGATAACCTCAACCTAAAATTAAAAATAATGTAGGAATTAGTCTTCTTTCAAAAAATAAATAAAATATAAATAATCTTATTCTTGAAAAAGTTAAAATCAACAATAATAATAAAATAATAATATTTAATAAAAATAAATTTTTATAATTATTATGTTTATTAATTAACTTTACATGCTAACGGTGCATCATTTTTTTTTATTTGTATTTACTTACATGTAGGACGAGGAATTTATTACGGTTCATATAAATTTACTCCAACTTGATTAATTGGAGTAATTATTTTATTTTTAGTAATAGGAACAGCTTTTATAGGATACGTATTACCTTGAGGACAAATATCATTTTGAGGAGCTACTGTAATTACTAATTTATTATCAGCTATCCCTTACTTAGGTATAGATTTAGTTCAATGATTATGAGGTGGATTTGCTGTTGATAATGCCACTTTAACTCGATTTTTTACATTCCATTTTATTTTACCTTTTATTGTTCTTGCTATAACTATAATTCATTTATTATTCCTTCATCAAACAGGATCTAATAATCCTATCGGATTAAATTCTAATATTGATAAAATTCCTTTTCATCCTTATTTTACATTTAAAGATATTGTAGGATTTATTGTAATAATTTTTATTTTAATTTCATTAGTATTAATTAGACCAAATTTATTGGGAGACCCTGATAATTTTATTCCAGCCCCTCTTCTATATTCTACATTAAATCCTGAAACTAATTCTGATTCTCCTTCAGCAAAATCAAAAGGAGTCCGATTAGTTTCAGCTAATGAAATAGATATTCAAACTAAAGCTATAGGAAATAAAATAATTAAAAATCATATATAAACTTGATAAAAAAAAAAATAAATTATATTATAACTTCCAATTAAAAAAATAAAAGATAATAAAATTAAAGCTAAACTAACTTCATAAGAAATAGTCTGAGCCACAGCTCGCAAACCTCCTAATAAAGCATAATTAGAATTAGACGACCAACCAGCTACTATAACAGTATAAACCCCCAATCTAGTACAACATAAAAAAAATAAACCCCCCAAATTAAAAGAATATAATTTTACAAAAAAAGGTATACATATTCAAACAAATAATGATAAAAATAAAGAAAAAATTGGAGAAATATAATATCTTAAATAATTAGATAATAAAGGATAAGTTTGTTCTTTTGTAAATAATTTAATCGCATCACAAAAA
28.       AGCATTTTCTTCAATTAATCATTTAGGGTGAATATTAAGATCTTTAATAATTAGAGAATCAATTTGATTAATTTATTTTTTTTTTTATTCATTTTTATCATTTGTATTAACATTTATATTTAATATTTTTAAATTATTTCATTTAAATCAATTATTTTCTTGATTTGTTAATAGAAAAATTTTGAAATTTACATTATTTATAAATTTTTTATCATTAGGAGGATTACCTCCATTTTTAGGATTTTTACCAAAATGACTTGTAATTCAACAATTAACATTATGTAATCAATATTTTATATTAACACTTATAATAATATCAACTTTAATTACATTATTTTTTTATTTACGAATTTGTTATTCCGCTTTTATAATAAATTATTTTGAAAATAACTGAATCATAAAGATAAATATAAATAGTATTAATTATAATATATATATAATTATAACTTTTTTTTCAATTTTTGGATTATTTTTAATTTCTTTATTTTATTTTATATTTTAAGGCTTTAAGTTAATAAAACTAATAACCTTCAAAGCTATAATTATAATTTTTTTTATAGTTATACCTATTATAATTGGTGGATTTGGAAATTGATTAGTGCCTTTAATATTAGGTGCTCCTGATATAGCATTCCCACGAATAAATAATATAAGATTTTGACTTCTACCTCCTGCTCTTTCTTTACTATTAGTAAGTAGAATAGTTGAAAATGGAGCTGGGACAGGATGAACTGTTTATCCACCTCTATCCGCTGGAATTGCTCATGGTGGAGCTTCAGTTGATTTAGCTATTTTTTCTCTACATTTAGCAGGAATTTCTTCAATTTTAGGAGCTGTAAATTTTATTACAACTGTAATTAATATACGATCAACAGGAATTTCATTAGATCGTATACCTTTATTTGTTTGATCAGTAGTTATTACTGCTTTATTATTATTATTATCACTTCCAGTACTAGCAGGAGCTATTACTATATTATTAACAGATCGAAATTTAAATACATCATTTTTTGACCCAGCGGGAGGAGGAGATCCTATTTTATACCAACATTTATTTTGATTTTTTGGTCATCCTGAAGTTTATATTTTAATTTTAGAACATTTTTAGGACTTTTAATAATTCCGTCAATTTATTGATTAATACCTTCTCGTTACAATATTATATGAAATTCAATTTTATTAACTCTTCATAAAGAATTTAAAACTTTATTAGGCCCATCAGGTCATAATGGATCTACTTTTATTTTTATTTCTTTATTTTCATTAATTTTATTTAATAATTTCATAGGATTATTTCCATATATTTTTACAAGAACAAGACATTTAACTTTAACTTTATCTTTAGCTTTACCTTTATGATTATGTTTTATATTATATGGATGAATTAATCATACACAACATATATTTGCTCATTTAGTTCCTCAAGGAACACCCGCTATTCTTATACCTTTTATAGTATGTATTGAAACTATTAGAAATATTATTCGACCTGGAACATTAGCTGTTCGATTAACTGCTAATATAATTGCTGGACATTTATTATTAACTCTTTTAGGAAATACAGGACCTTCTATATCTTATATTTTAGTAACATTTTTATTAATAACTCAAATTGCTTTATTAGTATTAGAATCAGCTGTAGCTATAATTCAATCTTATGTGTTTGCTGTATTAAGAACTTTATATTGAGTTAATAAATGAAATATAGCTAATTTTAAAAATCCTATAGACAAAATTCTTATTATTAAACCTAATTGACTTAAAGTAGATAAAGCAATAATTTTTTTTAAATCAAATTCAAAATTAGCTCCTAATCCAGCTATAAATATTGTTAATCCAGATAATAATAATATTAATTGTCCTAACCAAGAAGTTCTTAAGATAATATTAAATCGAATTAATAAATATACACCAGCTGTAACTAATGTAGAAGAATGAACTAAAGCAGAAACAGGTGTAGGAGCAGCTATAGCTGCAGGTAACCAAGAAGAAAAAGGAATCTGAGCTCTTTTAGTTATAGCAGCTAATATTACTAATCTTCCAATTATTAACATTTCAAATTCATTTTGTATAATTTCTAAATAAAAAATATAATTTCATCTTCCATAATTTAATATTCAAGCAATAGAAAGAAGTAAAGCTACATCCCCAATTCGATTAGATAACGCAGTTAATATACCAGCATTATAAGATATTCCATAACCTCCTAATTTTAATATAATACCTGCTAAAATTATAGACCCAGAAACTGGAGCTTCAACATGAGCTTTAGGTAATCATAAATGAACTAAAAATATTGGTATTTTTACTAAAAAGGCACACAATAAACAAAAATATAATAAATCGTAATTAAACATAAAATTATTTATTAAATAAAAATTTATAGAACCAATTTTATTTATTAAATAAAAAATACCAATTAATATAGGTAAAGAAACTAATAAAGTATAAAATAATAAATATAAACCAGCTTGTAAACGTTCTGGCTGATAACCTCAACCTAAAATTAAAAATAATGTAGGAATTAGTCTTCTTTCAAAAAATAAATAAAATATAAATAATCTTATTCTTGAAAAAGTTAAAATCAACAATAATAATAAAATAATAATATTTAATAAAAATAAATTTTTATAATTATTATGTTTATTAATTAACTTTACATGCTAACGGTGCATCATTTTTTTTTATTTGTATTTACTTACATGTAGGACGAGGAATTTATTACGGTTCATATAAATTTACTCCAACTTGATTAATTGGAGTAATTATTTTATTTTTAGTAATAGGAACAGCTTTTATAGGATACGTATTACCTTGAGGACAAATATCATTTTGAGGAGCTACTGTAATTACTAATTTATTATCAGCTATCCCTTACTTAGGTATAGATTTAGTTCAATGATTATGAGGTGGATTTGCTGTTGATAATGCCACTTTAACTCGATTTTTTACATTCCATTTTATTTTACCTTTTATTGTTCTTGCTATAACTATAATTCATTTATTATTCCTTCATCAAACAGGATCTAATAATCCTATCGGATTAAATTCTAATATTGATAAAATTCCTTTTCATCCTTATTTTACATTTAAAGATATTGTAGGATTTATTGTAATAATTTTTATTTTAATTTCATTAGTATTAATTAGACCAAATTTATTGGGAGACCCTGATAATTTTATTCCAGCCCCTCTTCTATATTCTACATTAAATCCTGAAACTAATTCTGATTCTCCTTCAGCAAAATCAAAAGGAGTCCGATTAGTTTCAGCTAATGAAATAGATATTCAAACTAAAGCTATAGGAAATAAAATAATTAAAAATCATATATAAACTTGATAAAAAAAAAAATAAATTATATTATAACTTCCAATTAAAAAAATAAAAGATAATAAAATTAAAGCTAAACTAACTTCATAAGAAATAGTCTGAGCCACAGCTCGCAAACCTCCTAATAAAGCATAATTAGAATTAGACGACCAACCAGCTACTATAACAGTATAAACCCCCAATCTAGTACAACATAAAAAAAATAAACCCCCCAAATTAAAAGAATATAATTTTACAAAAAAAGGTATACATATTCAAACAAATAATGATAAAAATAAAGAAAAAATTGGAGAAATATAATATCTTAAATAATTAGATAATAAAGGATAAGTTTGTTCTTTTGTAAATAATTTAATCGCATCACAAAAA
29.       AGCATTTTCTTCAATTAATCATTTAGGGTGAATATTAAGATCTTTAATAATTAGAGAATCAATTTGATTAATTTATTTTTTTTTTTATTCATTTTTATCATTTGTATTAACATTTATATTTAATATTTTTAAATTATTTCATTTAAATCAATTATTTTCTTGATTTGTTAATAGAAAAATTTTGAAATTTACATTATTTATAAATTTTTTATCATTAGGAGGATTACCTCCATTTTTAGGATTTTTACCAAAATGACTTGTAATTCAACAATTAACATTATGTAATCAATATTTTATATTAACACTTATAATAATATCAACTTTAATTACATTATTTTTTTATTTACGAATTTGTTATTCCGCTTTTATAATAAATTATTTTGAAAATAACTGAATCATAAAGATAAATATAAATAGTATTAATTATAATATATATATAATTATAACTTTTTTTTCAATTTTTGGATTATTTTTAATTTCTTTATTTTATTTTATATTTTAAGGCTTTAAGTTAATAAAACTAATAACCTTCAAAGCTATAATTATAATTTTTTTTATAGTTATACCTATTATAATTGGTGGATTTGGAAATTGATTAGTGCCTTTAATATTAGGTGCTCCTGATATAGCATTCCCACGAATAAATAATATAAGATTTTGACTTCTACCTCCTGCTCTTTCTTTACTATTAGTAAGTAGAATAGTTGAAAATGGAGCTGGAACAGGATGAACTGTTTATCCACCTCTATCCGCTGGAATTGCTCATGGTGGAGCTTCAGTTGATTTAGCTATTTTTTCTCTACATTTAGCAGGAATTTCTTCAATTTTAGGAGCTGTAAATTTTATTACAACTGTAATTAATATACGATCAACAGGAATTTCATTAGATCGTATACCTTTATTTGTTTGATCAGTAGTTATTACTGCTTTATTATTATTATTATCACTTCCAGTACTAGCAGGAGCTATTACTATATTATTAACAGATCGAAATTTAAATACATCATTTTTTGACCCAGCGGGAGGAGGAGATCCTATTTTATACCAACATTTATTTTGATTTTTTGGTCATCCTGAAGTTTATATTTTAATTTTAGAACATTTTTAGGACTTTTAATAATTCCGTCAATTTATTGATTAATACCTTCTCGTTACAATATTATATGAAATTCAATTTTATTAACTCTTCATAAAGAATTTAAAACTTTATTAGGCCCATCAGGTCATAATGGATCTACTTTTATTTTTATTTCTTTATTTTCATTAATTTTATTTAATAATTTCATAGGATTATTTCCATATATTTTTACAAGAACAAGACATTTAACTTTAACTTTATCTTTAGCTTTACCTTTATGATTATGTTTTATATTATATGGATGAATTAATCATACACAACATATATTTGCTCATTTAGTTCCTCAAGGAACACCCGCTATTCTTATACCTTTTATAGTATGTATTGAAACTATTAGAAATATTATTCGACCTGGAACATTAGCTGTTCGATTAACTGCTAATATAATTGCTGGACATTTATTATTAACTCTTTTAGGAAATACAGGACCTTCTATATCTTATATTTTAGTAACATTTTTATTAATAGCTCAAATTGCTTTATTAGTATTAGAATCAGCTGTAGCTATAATTCAATCTTATGTGTTTGCTGTATTAAGAACTTTATATTGAGTTAATAAATGAAATATAGCTAATTTTAAAAATCCTATAGACAAAATTCTTATTATTAAACCTAATTGACTTAAAGTAGATAAAGCAATAATTTTTTTTAAATCAAATTCAAAATTAGCTCCTAATCCAGCTATAAATATTGTTAATCCAGATAATAATAATATTAATTGTCCTAACCAAGAAGTTCTTAAGATAATATTAAATCGAATTAATAAATATACACCAGCTGTAACTAATGTAGAAGAATGAACTAAAGCAGAAACAGGTGTAGGAGCAGCTATAGCTGCAGGTAACCAAGAAGAAAAAGGAATCTGAGCTCTTTTAGTTATAGCAGCTAATATTACTAATCTTCCAATTATTAACATTTCAAATTCATTTTGTATAATTTCTAAATAAAAAATATAATTTCATCTTCCATAATTTAATATTCAAGCAATAGAAAGAAGTAAAGCTACATCCCCAATTCGATTAGATAACGCAGTTAATATACCAGCATTATAAGATATTCCATAACCTCCTAATTTTAATATAATACCTGCTAAAATTATAGACCCAGAAACTGGAGCTTCAACATGAGCTTTAGGTAATCATAAATGAACTAAAAATATTGGTATTTTTACTAAAAAGGCACACAATAAACAAAAATATAATAAATCGTAATTAAACATAAAATTATTTATTAAATAAAAATTTATAGAACCAATTTTATTTATTAAATAAAAAATACCAATTAATATAGGTAAAGAAACTAATAAAGTATAAAATAATAAATATAAACCAGCTTGTAAACGTTCTGGCTGATAACCTCAACCTAAAATTAAAAATAATGTAGGAATTAGTCTTCTTTCAAAAAATAAATAAAATATAAATAATCTTATTCTTGAAAAAGTTAAAATCAACAATAATAATAAAATAATAATATTTAATAAAAATAAATTTTTATAATTATTATGTTTATTAATTAACTTTACATGCTAACGGTGCATCATTTTTTTTTATTTGTATTTACTTACATGTAGGACGAGGAATTTATTACGGTTCATATAAATTTACTCCAACTTGATTAATTGGAGTAATTATTTTATTTTTAGTAATAGGAACAGCTTTTATAGGATACGTATTACCTTGAGGACAAATATCATTTTGAGGAGCTACTGTAATTACTAATTTATTATCAGCTATCCCTTACTTAGGTATAGATTTAGTTCAATGATTATGAGGTGGATTTGCTGTTGATAATGCCACTTTAACTCGATTTTTTACATTCCATTTTATTTTACCTTTTATTGTTCTTGCTATAACTATAATTCATTTATTATTCCTTCATCAAACAGGATCTAATAATCCTATCGGATTAAATTCTAATATTGATAAAATTCCTTTTCATCCTTATTTTACATTTAAAGATATTGTAGGATTTATTGTAATAATTTTTATTTTAATTTCATTAGTATTAATTAGACCAAATTTATTGGGAGACCCTGATAATTTTATTCCAGCCCCTCTTCTATATTCTACATTAAATCCTGAAACTAATTCTGATTCTCCTTCAGCAAAATCAAAAGGAGTCCGATTAGTTTCAGCTAATGAAATAGATATTCAAACTAAAGCTATAGGAAATAAAATAATTAAAAATCATATATAAACTTGATAAAAAAAAAAATAAATTATATTATAACTTCCAATTAAAAAAATAAAAGATAATAAAATTAAAGCTAAACTAACTTCATAAGAAATAGTCTGAGCCACAGCTCGCAAACCTCCTAATAAAGCATAATTAGAATTAGACGACCAACCAGCTACTATAACAGTATAAACCCCCAATCTAGTACAACATAAAAAAAATAAACCCCCCAAATTAAAAGAATATAATTTTACAAAAAAAGGTATACATATTCAAACAAATAATGATAAAAATAAAGAAAAAATTGGAGAAATATAATATCTTAAATAATTAGATAATAAAGGATAAGTTTGTTCTTTTGTAAATAATTTAATCGCATCACAAAAA
30.       AGCATTTTCTTCAATTAATCATTTAGGGTGAATATTAAGATCTTTAATAATTAGAGAATCAATTTGATTAATTTATTTTTTTTTTTATTCATTTTTATCATTTGTATTAACATTTATATTTAATATTTTTAAATTATTTCATTTAAATCAATTATTTTCTTGATTTGTTAATAGAAAAATTTTGAAATTTACATTATTTATAAATTTTTTATCATTAGGAGGATTACCTCCATTTTTAGGATTTTTACCAAAATGACTTGTAATTCAACAATTAACATTATGTAATCAATATTTTATATTAACACTTATAATAATATCAACTTTAATTACATTATTTTTTTATTTACGAATTTGTTATTCCGCTTTTATAATAAATTATTTTGAAAATAATTGAATCATAAAGATAAATATAAATAGTATTAATTATAATATATATATAATTATAACTTTTTTTTCAATTTTTGGATTATTTTTAATTTCTTTATTTTATTTTATATTTTAAGGCTTTAAGTTAATAAAACTAATAACCTTCAAAGCTATAATTATAATTTTTTTTATAGTTATACCTATTATAATTGGTGGATTTGGAAATTGATTAGTGCCTTTAATATTAGGTGCTCCTGATATAGCATTCCCACGAATAAATAATATAAGATTTTGACTTCTACCTCCTGCTCTTTCTTTACTATTAGTAAGTAGAATAGTTGAAAATGGAGCTGGGACAGGATGAACTGTTTATCCACCTCTATCCGCTGGAATTGCTCATGGTGGAGCTTCAGTTGATTTAGCTATTTTTTCTCTACATTTAGCAGGAATTTCTTCAATTTTAGGAGCTGTAAATTTTATTACAACTGTAATTAATATACGATCAACAGGAATTTCATTAGATCGTATACCTTTATTTGTTTGATCAGTAGTTATTACTGCTTTATTATTATTATTATCACTTCCAGTACTAGCAGGAGCTATTACTATATTATTAACAGATCGAAATTTAAATACATCATTTTTTGACCCAGCGGGAGGAGGAGATCCTATTTTATACCAACATTTATTTTGATTTTTTGGTCATCCTGAAGTTTATATTTTAATTTTAGAACATTTTTAGGACTTTTAATAATTCCGTCAATTTATTGATTAATACCTTCTCGTTACAATATTATATGAAATTCAATTTTATTAACTCTTCATAAAGAATTTAAAACTTTATTAGGTCCATCAGGTCATAATGGATCTACTTTTATTTTTATTTCTTTATTTTCATTAATTTTATTTAATAATTTCATAGGATTATTTCCTTATATTTTTACAAGAACAAGACATTTAACTTTAACTTTATCTTTAGCTTTACCTTTATGATTATGTTTTATATTATATGGATGAATTAATCATACACAACATATATTTGCTCATTTAGTTCCTCAAGGAACACCCGCTATTCTTATACCTTTTATAGTATGTATTGAAACTATTAGAAATATTATTCGACCTGGAACATTAGCTGTTCGATTAACTGCTAATATAATTGCTGGACATTTATTATTAACTCTTTTAGGAAATACAGGACCTTCTATATCTTATATATTAGTAACATTTTTATTAATAGCTCAAATTGCTTTATTAGTATTAGAATCAGCTGTAGCTATAATTCAATCTTATGTGTTTGCTGTATTAAGAACTTTATATTGAGTTAATAAATGAAATATAGCTAATTTTAAAAATCCTATAGACAAAATTCTTATTATTAAACCTAATTGACTTAAAGTAGATAAAGCAATAATTTTTTTTAAATCAAATTCAAAATTAGCTCCTAATCCAGCTATAAATATTGTTAATCCAGATAATAATAATATTAATTGTCCTAACCAAGAAGTTCTTAAGATAATATTAAATCGAATTAATAAATATACACCAGCTGTAACTAATGTAGAAGAATGAACTAAAGCAGAAACAGGTGTAGGAGCAGCTATAGCTGCAGGTAACCAAGAAGAAAAAGGAATCTGAGCTCTTTTAGTTATAGCAGCTAATATTACTAATCTTCCAATTATTAACATTTCAAATTCATTTTGTATAATTTCTAAATAAAAAATATAATTTCATCTTCCATAATTTAATATTCAAGCAATAGAAAGAAGTAAAGCTACATCCCCAATTCGATTAGATAACGCAGTTAATATACCAGCATTATAAGATATTCCATAACCTCCTAATTTTAGTATAATACCTGCTAAAATTATAGACCCAGAAACTGGAGCTTCAACATGAGCTTTAGGTAATCATAAATGAACTAAAAATATTGGTATTTTTACTAAAAAGGCACATAATAAACAAAAATATAATAAATCGTAATTAAACATAAAATTATTTATTAAATAAAAATTTATAGAACCAATTTTATTTATTACATAAAAAATACCAATTAATATAGGTAAAGAAACTAATAAAGTATAAAATAATAAATATAAACCAGCTTGTAAACGTTCTGGCTGATAACCTCAACCTAAAATTAAAAATAATGTAGGAATTAGTCTTCTTTCAAAAAATAAATAAAATATAAATAATCTTATTCTTGAAAAAGTTAAAATCAACAATAATAATAAAATAATAATATTTAATAAAAATAAATTTTTATAATTATTATGTTTATTAATTAACTTTACATGCTAACGGTGCATCATTTTTTTTTATTTGTATTTACTTACATGTAGGACGAGGAATTTATTACGGTTCATATAAATTTACTCCAACTTGATTAATTGGAGTAATTATTTTATTTTTAGTAATAGGAACAGCTTTTATAGGATACGTATTACCTTGAGGACAAATATCATTTTGAGGAGCTACTGTAATTACTAATTTATTATCAGCTATCCCTTACTTAGGTATAGATTTAGTTCAATGATTATGAGGTGGATTTGCTGTTGATAATGCCACTTTAACTCGATTTTTTACATTCCATTTTATTTTACCTTTTATTGTTCTTGCTATAACTATAATTCATTTATTATTCCTTCATCAAACAGGATCTAATAATCCTATCGGATTAAATTCTAATATTGATAAAATTCCTTTTCATCCTTATTTTACATTTAAAGATATTGTAGGATTTATTGTAATAATTTTTATTTTAATTTCATTAGTATTAATTAGACCAAATTTATTGGGAGACCCTGATAATTTTATTCCAGCCCCTCTTCTATATTCTACATTAAATCCTGAAACTAATTCTGATTCTCCTTCAGCAAAATCAAAAGGAGTCCGATTAGTTTCAGCTAATGAAATAGATATTCAAACTAAAGCTATAGGAAATAAAATAATTAAAAATCATATATAAACTTGATAAAAAAAAAAATAAATTATATTATAACTTCCAATTAAAAAAATAAAAGATAATAAAATTAAAGCTAAACTAACTTCATAAGAAATAGTCTGAGCCACAGCTCGCAAACCTCCTAATAAAGCATAATTAGAATTAGACGACCAACCAGCTACTATAACAGTATAAACCCCCAATCTAGTACAACATAAAAAAAATAAACCACCCAAATTAAAAGAATATAATTTTACAAAAAAAGGCATACATATTCAAACAAATAATGATAAAAATAAAGAAAAAATTGGAGAAATATAATATCTTAAATAATTAGATAATAAAGGATAAGTTTGTTCTTTTGTAAATAATTTAATCGCATCACAAAAA
31.       AGCATTTTCTTCAATTAATCATTTAGGGTGAATATTAAGATCTTTAATAATTAGAGAATCAATTTGATTAATTTATTTTTTTTTTTATTCATTTTTATCATTTGTATTAACATTTATATTTAATATTTTTAAATTATTTCATTTAAATCAATTATTTTCTTGATTTGTTAATAGAAAAATTTTGAAATTTACATTATTTATAAATTTTTTATCATTAGGAGGATTACCTCCATTTTTAGGATTTTTACCAAAATGACTTGTAATTCAACAATTAACATTATGTAATCAATATTTTATATTAACACTTATAATAATATCAACTTTAATTACATTATTTTTTTATTTACGAATTTGTTATTCCGCTTTTATAATAAATTATTTTGAAAATAATTGAATCATAAAGATAAATATAAATAGTATTAATTATAATATATATATAATTATAACTTTTTTTTCAATTTTTGGATTATTTTTAATTTCTTTATTTTATTTTATATTTTAAGGCTTTAAGTTAATAAAACTAATAACCTTCAAAGCTATAATTATAATTTTTTTTATAGTTATACCTATTATAATTGGTGGATTTGGAAATTGATTAGTGCCTTTAATATTAGGTGCTCCTGATATAGCATTCCCACGAATAAATAATATAAGATTTTGACTTCTACCTCCTGCTCTTTCTTTACTATTAGTAAGTAGAATAGTTGAAAATGGAGCTGGAACAGGATGAACTGTTTATCCACCTCTATCCGCTGGAATTGCTCATGGTGGAGCTTCAGTTGATTTAGCTATTTTTTCTCTACATTTAGCAGGAATTTCTTCAATTTTAGGAGCTGTAAATTTTATTACAACTGTAATTAATATACGATCAACAGGAATTTCATTAGATCGTATACCTTTATTTGTTTGATCAGTAGTTATTACTGCTTTATTATTATTATTATCACTTCCAGTACTAGCAGGAGCTATTACTATATTATTAACAGATCGAAATTTAAATACATCATTTTTTGACCCAGCGGGAGGAGGAGATCCTATTTTATACCAACATTTATTTTGATTTTTTGGTCATCCTGAAGTTTATATTTTAATTTTAGAACATTTTTAGGACTTTTAATAATTCCGTCAATTTATTGATTAATACCTTCTCGTTACAATATTATATGAAATTCAATTTTATTAACTCTTCATAAAGAATTTAAAACTTTATTAGGTCCATCAGGTCATAATGGATCTACTTTTATTTTTATTTCTTTATTTTCATTAATTTTATTTAATAATTTCATAGGATTATTTCCATATATTTTTACAAGAACAAGACATTTAACTTTAACTTTATCTTTAGCTTTACCTTTATGATTATGTTTTATATTATATGGATGAATTAATCATACACAACATATATTTGCTCATTTAGTTCCTCAAGGAACACCCGCTATTCTTATACCTTTTATAGTATGTATTGAAACTATTAGAAATATTATTCGACCTGGAACATTAGCTGTTCGATTAACTGCTAATATAATTGCTGGACATTTATTATTAACTCTTTTAGGAAATACAGGACCTTCTATATCTTATATATTAGTAACATTTTTATTAATAGCTCAAATTGCTTTATTAGTATTAGAATCAGCTGTAGCTATAATTCAATCTTATGTGTTTGCTGTATTAAGAACTTTATATTGAGTTAATAAATGAAATATAGCTAATTTTAAAAATCCTATAGACAAAATTCTTATTATTAAACCTAATTGACTTAAAGTAGATAAAGCAATAATTTTTTTTAAATCAAATTCAAAATTAGCTCCTAATCCAGCTATAAATATTGTTAATCCAGATAATAATAATATTAATTGTCCTAACCAAGAAGTTCTTAAGATAATATTAAATCGAATTAATAAATATACACCAGCTGTAACTAATGTAGAAGAATGAACTAAAGCAGAAACAGGTGTAGGAGCAGCTATAGCTGCAGGTAACCAAGAAGAAAAAGGAATCTGAGCTCTTTTAGTTATAGCAGCTAATATTACTAATCTTCCAATTATTAACATTTCAAATTCATTTTGTATAATTTCTAAATAAAAAATATAATTTCATCTTCCATAATTTAATATTCAAGCAATAGAAAGAAGTAAAGCTACATCCCCAATTCGATTAGATAACGCAGTTAATATACCAGCATTATAAGATATTCCATAACCTCCTAATTTTAGTATAATACCTGCTAAAATTATAGACCCAGAAACTGGAGCTTCAACATGAGCTTTAGGTAATCATAAATGAACTAAAAATATTGGTATTTTTACTAAAAAGGCACATAATAAACAAAAATATAATAAATCGTAATTAAACATAAAATTATTTATTAAATAAAAATTTATAGAACCAATTTTATTTATTACATAAAAAATACCAATTAATATAGGTAAAGAAACTAATAAAGTATAAAATAATAAATATAAACCAGCTTGTAAACGTTCTGGCTGATAACCTCAACCTAAAATTAAAAATAATGTAGGAATTAGTCTTCTTTCAAAAAATAAATAAAATATAAATAATCTTATTCTTGAAAAAGTTAAAATCAACAATAATAATAAAATAATAATATTTAATAAAAATAAATTTTTATAATTATTATGTTTATTAATTAACTTTACATGCTAACGGTGCATCATTTTTTTTTATTTGTATTTACTTACATGTAGGACGAGGAATTTATTACGGTTCATATAAATTTACTCCAACTTGATTAATTGGAGTAATTATTTTATTTTTAGTAATAGGAACAGCTTTTATAGGATACGTATTACCTTGAGGACAAATATCATTTTGAGGAGCTACTGTAATTACTAATTTATTATCAGCTATCCCTTACTTAGGTATAGATTTAGTTCAATGATTATGAGGTGGATTTGCTGTTGATAATGCCACTTTAACTCGATTTTTTACATTCCATTTTATTTTACCTTTTATTGTTCTTGCTATAACTATAATTCATTTATTATTCCTTCATCAAACAGGATCTAATAATCCTATCGGATTAAATTCTAATATTGATAAAATTCCTTTTCATCCTTATTTTACATTTAAAGATATTGTAGGATTTATTGTAATAATTTTTATTTTAATTTCATTAGTATTAATTAGACCAAATTTATTGGGAGACCCTGATAATTTTATTCCAGCCCCTCTTCTATATTCTACATTAAATCCTGAAACTAATTCTGATTCTCCTTCAGCAAAATCAAAAGGAGTCCGATTAGTTTCAGCTAATGAAATAGATATTCAAACTAAAGCTATAGGAAATAAAATAATTAAAAATCATATATAAACTTGATAAAAAAAAAAATAAATTATATTATAACTTCCAATTAAAAAAATAAAAGATAATAAAATTAAAGCTAAACTAACTTCATAAGAAATAGTCTGAGCCACAGCTCGCAAACCTCCTAATAAAGCATAATTAGAATTAGACGACCAACCAGCTACTATAACAGTATAAACCCCCAATCTAGTACAACATAAAAAAAATAAACCACCCAAATTAAAAGAATATAATTTTACAAAAAAAGGCATACATATTCAAACAAATAATGATAAAAATAAAGAAAAAATTGGAGAAATATAATATCTTAAATAATTAGATAATAAAGGATAAGTTTGTTCTTTTGTAAATAATTTAATCGCATCACAAAAA
32.       AGCATTTTCTTCAATTAATCATTTAGGGTGAATATTAAGATCTTTAATAATTAGAGAATCAATTTGATTAATTTATTTTTTTTTTTATTCATTTTTATCATTTGTATTAACATTTATATTTAATATTTTTAAATTATTTCATTTAAATCAATTATTTTCTTGATTTGTTAATAGAAAAATTTTGAAATTTACATTATTTATAAATTTTTTATCATTAGGAGGATTACCTCCATTTTTAGGATTTTTACCAAAATGACTTGTAATTCAACAATTAACATTATGTAATCAATATTTTATATTAACACTTATAATAATATCAACTTTAATTACATTATTTTTTTATTTACGAATTTGTTATTCCGCTTTTATAATAAATTATTTTGAAAATAATTGAATCATAAAGATAAATATAAATAGTATTAATTATAATATATATATAATTATAACTTTTTTTTCAATTTTTGGATTATTTTTAATTTCTTTATTTTATTTTATATTTTAAGGCTTTAAGTTAATAAAACTAATAACCTTCAAAGCTATAATTATAATTTTTTTTATAGTTATACCTATTATAATTGGTGGATTTGGAAATTGATTAGTGCCTTTAATATTAGGTGCTCCTGATATAGCATTCCCACGAATAAATAATATAAGATTTTGACTTCTACCTCCTGCTCTTTCTTTACTATTAGTAAGTAGAATAGTTGAAAATGGAGCTGGGACAGGATGAACTGTTTATCCACCTCTATCCGCTGGAATTGCTCATGGTGGAGCTTCAGTTGATTTAGCTATTTTTTCTCTACATTTAGCAGGAATTTCTTCAATTTTAGGAGCTGTAAATTTTATTACAACTGTAATTAATATACGATCAACAGGAATTTCATTAGATCGTATACCTTTATTTGTTTGATCAGTAGTTATTACTGCTTTATTATTATTATTATCACTTCCAGTACTAGCAGGAGCTATTACTATATTATTAACAGATCGAAATTTAAATACATCATTTTTTGACCCAGCGGGAGGAGGAGATCCTATTTTATACCAACATTTATTTTGATTTTTTGGTCATCCTGAAGTTTATATTTTAATTTTAGAACATTTTTAGGACTTTTAATAATTCCGTCAATTTATTGATTAATACCTTCTCGTTACAATATTATATGAAATTCAATTTTATTAACTCTTCATAAAGAATTTAAAACTTTATTAGGTCCATCAGGTCATAATGGATCTACTTTTATTTTTATTTCTTTATTTTCATTAATTTTATTTAATAATTTCATAGGATTATTTCCATATATTTTTACAAGAACAAGACATTTAACTTTAACTTTATCTTTAGCTTTACCTTTATGATTATGTTTTATATTATATGGATGAATTAATCATACACAACATATATTTGCTCATTTAGTTCCTCAAGGAACACCCGCTATTCTTATACCTTTTATAGTATGTATTGAAACTATTAGAAATATTATTCGACCTGGAACATTAGCTGTTCGATTAACTGCTAATATAATTGCTGGACATTTATTATTAACTCTTTTAGGAAATACAGGACCTTCTATATCTTATATATTAGTAACATTTTTATTAATAGCTCAAATTGCTTTATTAGTATTAGAATCAGCTGTAGCTATAATTCAATCTTATGTGTTTGCTGTATTAAGAACTTTATATTGAGTTAATAAATGAAATATAGCTAATTTTAAAAATCCTATAGACAAAATTCTTATTATTAAACCTAATTGACTTAAAGTAGATAAAGCAATAATTTTTTTTAAATCAAATTCAAAATTAGCTCCTAATCCAGCTATAAATATTGTTAATCCAGATAATAATAATATTAATTGTCCTAACCAAGAAGTTCTTAAGATAATATTAAATCGAATTAATAAATATACACCAGCTGTAACTAATGTAGAAGAATGAACTAAAGCAGAAACAGGTGTAGGAGCAGCTATAGCTGCAGGTAACCAAGAAGAAAAAGGAATCTGAGCTCTTTTAGTTATAGCAGCTAATATTACTAATCTTCCAATTATTAACATTTCAAATTCATTTTGTATAATTTCTAAATAAAAAATATAATTTCATCTTCCATAATTTAATATTCAAGCAATAGAAAGAAGTAAAGCTACATCCCCAATTCGATTAGATAACGCAGTTAATATACCAGCATTATAAGATATTCCATAACCTCCTAATTTTAGTATAATACCTGCTAAAATTATAGACCCAGAAACTGGAGCTTCAACATGAGCTTTAGGTAATCATAAATGAACTAAAAATATTGGTATTTTTACTAAAAAGGCACATAATAAACAAAAATATAATAAATCGTAATTAAACATAAAATTATTTATTAAATAAAAATTTATAGAACCAATTTTATTTATTACATAAAAAATACCAATTAATATAGGTAAAGAAACTAATAAAGTATAAAATAATAAATATAAACCAGCTTGTAAACGTTCTGGCTGATAACCTCAACCTAAAATTAAAAATAATGTAGGAATTAGTCTTCTTTCAAAAAATAAATAAAATATAAATAATCTTATTCTTGAAAAAGTTAAAATCAACAATAATAATAAAATAATAATATTTAATAAAAATAAATTTTTATAATTATTATGTTTATTAATTAACTTTACATGCTAACGGTGCATCATTTTTTTTTATTTGTATTTACTTACATGTAGGACGAGGAATTTATTACGGTTCATATAAATTTACTCCAACTTGATTAATTGGAGTAATTATTTTATTTTTAGTAATAGGAACAGCTTTTATAGGATACGTATTACCTTGAGGACAAATATCATTTTGAGGAGCTACTGTAATTACTAATTTATTATCAGCTATCCCTTACTTAGGTATAGATTTAGTTCAATGATTATGAGGTGGATTTGCTGTTGATAATGCCACTTTAACTCGATTTTTTACATTCCATTTTATTTTACCTTTTATTGTTCTTGCTATAACTATAATTCATTTATTATTCCTTCATCAAACAGGATCTAATAATCCTATCGGATTAAATTCTAATATTGATAAAATTCCTTTTCATCCTTATTTTACATTTAAAGATATTGTAGGATTTATTGTAATAATTTTTATTTTAATTTCATTAGTATTAATTAGACCAAATTTATTGGGAGACCCTGATAATTTTATTCCAGCCCCTCTTCTATATTCTACATTAAATCCTGAAACTAATTCTGATTCTCCTTCAGCAAAATCAAAAGGAGTCCGATTAGTTTCAGCTAATGAAATAGATATTCAAACTAAAGCTATAGGAAATAAAATAATTAAAAATCATATATAAACTTGATAAAAAAAAAAATAAATTATATTATAACTTCCAATTAAAAAAATAAAAGATAATAAAATTAAAGCTAAACTAACTTCATAAGAAATAGTCTGAGCCACAGCTCGCAAACCTCCTAATAAAGCATAATTAGAATTAGACGACCAACCAGCTACTATAACAGTATAAACCCCCAATCTAGTACAACATAAAAAAAATAAACCACCCAAATTAAAAGAATATAATTTTACAAAAAAAGGCATACATATTCAAACAAATAATGATAAAAATAAAGAAAAAATTGGAGAAATATAATATCTTAAATAATTAGATAATAAAGGATAAGTTTGTTCTTTTGTAAATAATTTAATCGCATCACAAAAA
33.       AGCATTTTCTTCAATTAATCATTTAGGGTGAATATTAAGATCTTTAATAATTAGAGAATCAATTTGATTAATTTATTTTTTTTTTTATTCATTTTTATCATTTGTATTAACATTTATATTTAATATTTTTAAATTATTTCATTTAAATCAATTATTTTCTTGATTTGTTAATAGAAAAATTTTGAAATTTACATTATTTATAAATTTTTTATCATTAGGAGGATTACCTCCATTTTTAGGATTTTTACCAAAATGACTTGTAATTCAACAATTAACATTATGTAATCAATATTTTATATTAACACTTATAATAATATCAACTTTAATTACATTATTTTTTTATTTACGAATTTGTTATTCCGCTTTTATAATAAATTATTTTGAAAATAATTGAATCATAAAGATAAATATAAATAGTATTAATTATAATATATATATAATTATAACTTTTTTTTCAATTTTTGGATTATTTTTAATTTCTTTATTTTATTTTATATTTTAAGGCTTTAAGTTAATAAAACTAATAACCTTCAAAGCTATAATTATAATTTTTTTTATAGTTATACCTATTATAATTGGTGGATTTGGAAATTGATTAGTGCCTTTAATATTAGGTGCTCCTGATATAGCATTCCCACGAATAAATAATATAAGATTTTGACTTCTACCTCCTGCTCTTTCTTTACTATTAGTAAGTAGAATAGTTGAAAATGGAGCTGGGACAGGATGAACTGTTTATCCACCTCTATCCGCTGGAATTGCTCATGGTGGAGCTTCAGTTGATTTAGCTATTTTTTCTCTACATTTAGCAGGAATTTCTTCAATTTTAGGAGCTGTAAATTTTATTACAACTGTAATTAATATACGATCAACAGGAATTTCATTAGATCGTATACCTTTATTTGTTTGATCAGTAGTTATTACTGCTTTATTATTATTATTATCACTTCCAGTACTAGCAGGAGCTATTACTATATTATTAACAGATCGAAATTTAAATACATCATTTTTTGACCCAGCGGGAGGAGGAGATCCTATTTTATACCAACATTTATTTTGATTTTTTGGTCATCCTGAAGTTTATATTTTAATTTTAGAACATTTTTAGGACTTTTAATAATTCCGTCAATTTATTGATTAATACCTTCTCGTTACAATATTATATGAAATTCAATTTTATTAACTCTTCATAAAGAATTTAAAACTTTATTAGGTCCATCAGGTCATAATGGATCTACTTTTATTTTTATTTCTTTATTTTCATTAATTTTATTTAATAATTTCATAGGATTATTTCCATATATTTTTACAAGAACAAGACATTTAACTTTAACTTTATCTTTAGCTTTACCTTTATGATTATGTTTTATATTATATGGATGAATTAATCATACACAACATATATTTGCTCATTTAGTTCCTCAAGGAACACCCGCTATTCTTATACCTTTTATAGTATGTATTGAAACTATTAGAAATATTATTCGACCTGGAACATTAGCTGTTCGATTAACTGCTAATATAATTGCTGGACATTTATTATTAACTCTTTTAGGAAATACAGGACCTTCTATATCTTATATATTAGTAACATTTTTATTAATAGCTCAAATTGCTTTATTAGTATTAGAATCAGCTGTAGCTATAATTCAATCTTATGTGTTTGCTGTATTAAGAACTTTATATTGAGTTAATAAATGAAATATAGCTAATTTTAAAAATCCTATAGACAAAATTCTTATTATTAAACCTAATTGACTTAAAGTAGATAAAGCAATAATTTTTTTTAAATCAAATTCAAAATTAGCTCCTAATCCAGCTATAAATATTGTTAATCCAGATAATAATAATATTAATTGTCCTAACCAAGAAGTTCTTAAGATAATATTAAATCGAATTAATAAATATACACCAGCTGTAACTAATGTAGAAGAATGAACTAAAGCAGAAACAGGTGTAGGAGCAGCTATAGCTGCAGGTAACCAAGAAGAAAAAGGAATCTGAGCTCTTTTAGTTATAGCAGCTAATATTACTAATCTTCCAATTATTAACATTTCAAATTCATTTTGTATAATTTCTAAATAAAAAATATAATTTCATCTTCCATAATTTAATATTCAAGCAATAGAAAGAAGTAAAGCTACATCCCCAATTCGATTAGATAACGCAGTTAATATACCAGCATTATAAGATATTCCATAACCTCCTAATTTTAGTATAATACCTGCTAAAATTATAGACCCAGAAACTGGAGCTTCAACATGAGCTTTAGGTAATCATAAATGAACTAAAAATATTGGTATTTTTACTAAAAAGGCACATAATAAACAAAAATATAATAAATCATAATTAAACATAAAATTATTTATTAAATAAAAATTTATAGAACCAATTTTATTTATTACATAAAAAATACCAATTAATATAGGTAAAGAAACTAATAAAGTATAAAATAATAAATATAAACCAGCTTGTAAACGTTCTGGCTGATAACCTCAACCTAAAATTAAAAATAATGTAGGAATTAGTCTTCTTTCAAAAAATAAATAAAATATAAATAATCTTATTCTTGAAAAAGTTAAAATCAACAATAATAATAAAATAATAATATTTAATAAAAATAAATTTTTATAATTATTATGTTTATTAATTAACTTTACATGCTAACGGTGCATCATTTTTTTTTATTTGTATTTACTTACATGTAGGACGAGGAATTTATTACGGTTCATATAAATTTACTCCAACTTGATTAATTGGAGTAATTATTTTATTTTTAGTAATAGGAACAGCTTTTATAGGATACGTATTACCTTGAGGACAAATATCATTTTGAGGAGCTACTGTAATTACTAATTTATTATCAGCTATCCCTTACTTAGGTATAGATTTAGTTCAATGATTATGAGGTGGATTTGCTGTTGATAATGCCACTTTAACTCGATTTTTTACATTCCATTTTATTTTACCTTTTATTGTTCTTGCTATAACTATAATTCATTTATTATTCCTTCATCAAACAGGATCTAATAATCCTATCGGATTAAATTCTAATATTGATAAAATTCCTTTTCATCCTTATTTTACATTTAAAGATATTGTAGGATTTATTGTAATAATTTTTATTTTAATTTCATTAGTATTAATTAGACCAAATTTATTGGGAGACCCTGATAATTTTATTCCAGCCCCTCTTCTATATTCTACATTAAATCCTGAAACTAATTCTGATTCTCCTTCAGCAAAATCAAAAGGAGTCCGATTAGTTTCAGCTAATGAAATAGATATTCAAACTAAAGCTATAGGAAATAAAATAATTAAAAATCATATATAAACTTGATAAAAAAAAAAATAAATTATATTATAACTTCCAATTAAAAAAATAAAAGATAATAAAATTAAAGCTAAACTAACTTCATAAGAAATAGTCTGAGCCACAGCTCGCAAACCTCCTAATAAAGCATAATTAGAATTAGACGACCAACCAGCTACTATAACAGTATAAACCCCCAATCTAGTACAACATAAAAAAAATAAACCACCCAAATTAAAAGAATATAATTTTACAAAAAAAGGCATACATATTCAAACAAATAATGATAAAAATAAAGAAAAAATTGGAGAAATATAATATCTTAAATAATTAGATAATAAAGGATAAGTTTGTTCTTTTGTAAATAATTTAATCGCATCACAAAAA
34.       AGCATTTTCTTCAATTAATCATTTAGGGTGAATATTAAGATCTTTAATAATTAGAGAATCAATTTGATTAATTTATTTTTTTTTTTATTCATTTTTATCATTTGTATTAACATTTATATTTAATATTTTTAAATTATTTCATTTAAATCAATTATTTTCTTGATTTGTTAATAGAAAAATTTTGAAATTTACATTATTTATAAATTTTTTATCATTAGGAGGATTACCTCCATTTTTAGGATTTTTACCAAAATGACTTGTAATTCAACAATTAACATTATGTAATCAATATTTTATATTAACACTTATAATAATATCAACTTTAATTACATTATTTTTTTATTTACGAATTTGTTATTCCGCTTTTATAATAAATTATTTTGAAAATAATTGAATCATAAAGATAAATATAAATAGTATTAATTATAATATATATATAATTATAACTTTTTTTTCAATTTTTGGATTATTTTTAATTTCTTTATTTTATTTTATATTTTAAGGCTTTAAGTTAATAAAACTAATAACCTTCAAAGCTATAATTATAATTTTTTTTATAGTTATACCTATTATAATTGGTGGATTTGGAAATTGATTAGTGCCTTTAATATTAGGTGCTCCTGATATAGCATTCCCACGAATAAATAATATAAGATTTTGACTTCTACCTCCTGCTCTTTCTTTACTATTAGTAAGTAGAATAGTTGAAAATGGAGCTGGGACAGGATGAACTGTTTATCCACCTCTATCCGCTGGAATTGCTCATGGTGGAGCTTCAGTTGATTTAGCTATTTTTTCTCTACATTTAGCAGGAATTTCTTCAATTTTAGGAGCTGTAAATTTTATTACAACTGTAATTAATATACGATCAACAGGAATTTCATTAGATCGTATACCTTTATTTGTTTGATCAGTAGTTATTACTGCTTTATTATTATTATTATCACTTCCAGTACTAGCAGGAGCTATTACTATATTATTAACAGATCGAAATTTAAATACATCATTTTTTGACCCAGCGGGAGGAGGAGATCCTATTTTATACCAACATTTATTTTGATTTTTTGGTCATCCTGAAGTTTATATTTTAATTTTAGAACATTTTTAGGACTTTTAATAATTCCGTCAATTTATTGATTAATACCTTCTCGTTACAATATTATATGAAATTCAATTTTATTAACTCTTCATAAAGAATTTAAAACTTTATTAGGTCCATCAGGTCATAATGGATCTACTTTTATTTTTATTTCTTTATTTTCATTAATTTTATTTAATAATTTCATAGGATTATTTCCATATATTTTTACAAGAACAAGACATTTAACTTTAACTTTATCTTTAGCTTTACCTTTATGATTATGTTTTATATTATATGGATGAATTAATCATACACAACATATATTTGCTCATTTAGTTCCTCAAGGAACACCCGCTATTCTTATACCTTTTATAGTATGTATTGAAACTATTAGAAATATTATTCGACCTGGAACATTAGCTGTTCGATTAACTGCTAATATAATTGCTGGACATTTATTATTAACTCTTTTAGGAAATACAGGACCTTCTATATCTTATATATTAGTAACATTTTTATTAATAGCTCAAATTGCTTTATTAGTATTAGAATCAGCTGTAGCTATAATTCAATCTTATGTGTTTGCTGTATTAAGAACTTTATATTGAGTTAATAAATGAAATATAGCTAATTTTAAAAATCCTATAGACAAAATTCTTATTATTAAACCTAATTGACTTAAAGTAGATAAAGCAATAATTTTTTTTAAATCAAATTCAAAATTAGCTCCTAATCCAGCTATAAATATTGTTAATCCAGATAATAATAATATTAATTGTCCTAACCAAGAAGTTCTTAAAATAATATTAAATCGAATTAATAAATATACACCAGCTGTAACTAATGTAGAAGAATGAACTAAAGCAGAAACAGGTGTAGGAGCAGCTATAGCTGCAGGTAACCAAGAAGAAAAAGGAATCTGAGCTCTTTTAGTTATAGCAGCTAATATTACTAATCTTCCAATTATTAACATTTCAAATTCATTTTGTATAATTTCTAAATAAAAAATATAATTTCATCTTCCATAATTTAATATTCAAGCAATAGAAAGAAGTAAAGCTACATCCCCAATTCGATTAGATAACGCAGTTAATATACCAGCATTATAAGATATTCCATAACCTCCTAATTTTAGTATAATACCTGCTAAAATTATAGACCCAGAAACTGGAGCTTCAACATGAGCTTTAGGTAATCATAAATGAACTAAAAATATTGGTATTTTTACTAAAAAGGCACATAATAAACAAAAATATAATAAATCGTAATTAAACATAAAATTATTTATTAAATAAAAATTTATAGAACCAATTTTATTTATTACATAAAAAATACCAATTAATATAGGTAAAGAAACTAATAAAGTATAAAATAATAAATATAAACCAGCTTGTAAACGTTCTGGCTGATAACCTCAACCTAAAATTAAAAATAATGTAGGAATTAGTCTTCTTTCAAAAAATAAATAAAATATAAATAATCTTATTCTTGAAAAAGTTAAAATCAACAATAATAATAAAATAATAATATTTAATAAAAATAAATTTTTATAATTATTATGTTTATTAATTAACTTTACATGCTAACGGTGCATCATTTTTTTTTATTTGTATTTACTTACATGTAGGACGAGGAATTTATTACGGTTCATATAAATTTACTCCAACTTGATTAATTGGAGTAATTATTTTATTTTTAGTAATAGGAACAGCTTTTATAGGATACGTATTACCTTGAGGACAAATATCATTTTGAGGAGCTACTGTAATTACTAATTTATTATCAGCTATCCCTTACTTAGGTATAGATTTAGTTCAATGATTATGAGGTGGATTTGCTGTTGATAATGCCACTTTAACTCGATTTTTTACATTCCATTTTATTTTACCTTTTATTGTTCTTGCTATAACTATAATTCATTTATTATTCCTTCATCAAACAGGATCTAATAATCCTATCGGATTAAATTCTAATATTGATAAAATTCCTTTTCATCCTTATTTTACATTTAAAGATATTGTAGGATTTATTGTAATAATTTTTATTTTAATTTCATTAGTATTAATTAGACCAAATTTATTGGGAGACCCTGATAATTTTATTCCAGCCCCTCTTCTATATTCTACATTAAATCCTGAAACTAATTCTGATTCTCCTTCAGCAAAATCAAAAGGAGTCCGATTAGTTTCAGCTAATGAAATAGATATTCAAACTAAAGCTATAGGAAATAAAATAATTAAAAATCATATATAAACTTGATAAAAAAAAAAATAAATTATATTATAACTTCCAATTAAAAAAATAAAAGATAATAAAATTAAAGCTAAACTAACTTCATAAGAAATAGTCTGAGCCACAGCTCGCAAACCTCCTAATAAAGCATAATTAGAATTAGACGACCAACCAGCTACTATAACAGTATAAACCCCCAATCTAGTACAACATAAAAAAAATAAACCACCCAAATTAAAAGAATATAATTTTACAAAAAAAGGCATACATATTCAAACAAATAATGATAAAAATAAAGAAAAAATTGGAGAAATATAATATCTTAAATAATTAGATAATAAAGGATAAGTTTGTTCTTTTGTAAATAATTTAATCGCATCACAAAAA
35.       AGCATTTTCTTCAATTAATCATTTAGGATGAATATTAAGATCTTTAATAATTAGAGAATCAATTTGATTAATTTATTTTTTTTTTTATTCATTTTTATCATTTGTATTAACATTTATATTTAATATTTTTAAATTATTTCATTTAAATCAATTATTTTCTTGATTTGTTAATAGAAAAATTTTGAAATTTACATTATTTATAAATTTTTTATCATTAGGAGGATTACCTCCATTTTTAGGATTTTTACCAAAATGACTTGTAATTCAACAATTAACATTATGTAATCAATATTTTATATTAACACTTATAATAATATCAACTTTAATTACATTATTTTTTTATTTACGAATTTGTTATTCCGCTTTTATAATAAATTATTTTGAAAATAATTGAATCATAAAGATAAATATAAATAGTATTAATTATAATATATATATAATTATAACTTTTTTTTCAATTTTTGGATTATTTTTAATTTCTTTATTTTATTTTATATTTTAAGGCTTTAAGTTAATAAAACTAATAACCTTCAAAGCTATAATTATAATTTTTTTTATAGTTATACCTATTATAATTGGTGGATTTGGAAATTGATTAGTACCTTTAATATTAGGTGCTCCTGATATAGCATTCCCACGAATAAATAATATAAGATTTTGACTTCTACCTCCTGCTCTTTCTTTACTATTAGTAAGTAGAATAGTTGAAAATGGAGCTGGGACAGGATGAACTGTTTATCCACCTCTATCCGCTGGAATTGCTCATGGTGGAGCTTCAGTTGATTTAGCTATTTTTTCTCTACATTTAGCAGGAATTTCTTCAATTTTAGGAGCTGTAAATTTTATTACAACTGTAATTAATATACGATCAACAGGAATTTCATTAGATCGTATACCTTTATTTGTTTGATCAGTAGTTATTACTGCTTTATTATTATTATTATCACTTCCAGTACTAGCAGGAGCTATTACTATATTATTAACAGATCGAAATTTAAATACATCATTTTTTGACCCAGCGGGAGGAGGAGATCCTATTTTATACCAACATTTATTTTGATTTTTTGGTCATCCTGAAGTTTATATTTTAATTTTAGAACATTTTTAGGACTTTTAATAATTCCGTCAATTTATTGATTAATACCTTCTCGTTACAATATTATATGAAATTCAATTTTATTAACTCTTCATAAAGAATTTAAAACTTTATTAGGTCCATCAGGTCATAATGGATCTACTTTTATTTTTATTTCTTTATTTTCATTAATTTTATTTAATAATTTCATAGGATTATTTCCATATATTTTTACAAGAACAAGACATTTAACTTTAACTTTATCTTTAGCTTTACCTTTATGATTATGTTTTATATTATATGGATGAATTAATCATACACAACATATATTTGCTCATTTAGTTCCTCAAGGAACACCCGCTATTCTTATACCTTTTATAGTATGTATTGAAACTATTAGAAATATTATTCGACCTGGAACATTAGCTGTTCGATTAACTGCTAATATAATTGCTGGACATTTATTATTAACTCTTTTAGGAAATACAGGACCTTCTATATCTTATATATTAGTAACATTTTTATTAATAGCTCAAATTGCTTTATTAGTATTAGAATCAGCTGTAGCTATAATTCAATCTTATGTGTTTGCTGTATTAAGAACTTTATATTGAGTTAATAAATGAAATATAGCTAATTTTAAAAATCCTATAGACAAAATTCTTATTATTAAACCTAATTGACTTAAAGTAGATAAAGCAATAATTTTTTTTAAATCAAATTCAAAATTAGCTCCTAATCCAGCTATAAATATTGTTAATCCAGATAATAATAATATTAATTGTCCTAACCAAGAAGTTCTTAAGATAATATTAAATCGAATTAATAAATATACACCAGCTGTAACTAATGTAGAAGAATGAACTAAAGCAGAAACAGGTGTAGGAGCAGCTATAGCTGCAGGTAACCAAGAAGAAAAAGGAATCTGAGCTCTTTTAGTTATAGCAGCTAATATTACTAATCTTCCAATTATTAACATTTCAAATTCATTTTGTATAATTTCTAAATAAAAAATATAATTTCATCTTCCATAATTTAATATTCAAGCAATAGAAAGAAGTAAAGCTACATCCCCAATTCGATTAGATAACGCAGTTAATATACCAGCATTATAAGATATTCCATAACCTCCTAATTTTAGTATAATACCTGCTAAAATTATAGACCCAGAAACTGGAGCTTCAACATGAGCTTTAGGTAATCATAAATGAACTAAAAATATTGGTATTTTTACTAAAAAGGCACATAATAAACAAAAATATAATAAATCGTAATTAAACATAAAATTATTTATTAAATAAAAATTTATAGAACCAATTTTATTTATTACATAAAAAATACCAATTAATATAGGTAAAGAAACTAATAAAGTATAAAATAATAAATATAAACCAGCTTGTAAACGTTCTGGCTGATAACCTCAACCTAAAATTAAAAATAATGTAGGAATTAGTCTTCTTTCAAAAAATAAATAAAATATAAATAATCTTATTCTTGAAAAAGTTAAAATCAACAATAATAATAAAATAATAATATTTAATAAAAATAAATTTTTATAATTATTATGTTTATTAATTAACTTTACATGCTAACGGTGCATCATTTTTTTTTATTTGTATTTACTTACATGTAGGACGAGGAATTTATTACGGTTCATATAAATTTACTCCAACTTGATTAATTGGAGTAATTATTTTATTTTTAGTAATAGGAACAGCTTTTATAGGATACGTATTACCTTGAGGACAAATATCATTTTGAGGAGCTACTGTAATTACTAATTTATTATCAGCTATCCCTTACTTAGGTATAGATTTAGTTCAATGATTATGAGGTGGATTTGCTGTTGATAATGCCACTTTAACTCGATTTTTTACATTCCATTTTATTTTACCTTTTATTGTTCTTGCTATAACTATAATTCATTTATTATTCCTTCATCAAACAGGATCTAATAATCCTATCGGATTAAATTCTAATATTGATAAAATTCCTTTTCATCCTTATTTTACATTTAAAGATATTGTAGGATTTATTGTAATAATTTTTATTTTAATTTCATTAGTATTAATTAGACCAAATTTATTGGGAGACCCTGATAATTTTATTCCAGCCCCTCTTCTATATTCTACATTAAATCCTGAAACTAATTCTGATTCTCCTTCAGCAAAATCAAAAGGAGTCCGATTAGTTTCAGCTAATGAAATAGATATTCAAACTAAAGCTATAGGAAATAAAATAATTAAAAATCATATATAAACTTGATAAAAAAAAAAATAAATTATATTATAACTTCCAATTAAAAAAATAAAAGATAATAAAATTAAAGCTAAACTAACTTCATAAGAAATAGTCTGAGCCACAGCTCGCAAACCTCCTAATAAAGCATAATTAGAATTAGACGACCAACCAGCTACTATAACAGTATAAACCCCCAATCTAGTACAACATAAAAAAAATAAACCACCCAAATTAAAAGAATATAATTTTACAAAAAAAGGCATACATATTCAAACAAATAATGATAAAAATAAAGAAAAAATTGGAGAAATATAATATCTTAAATAATTAGATAATAAAGGATAAGTTTGTTCTTTTGTAAATAATTTAATCGCATCACAAAAA
36.       AGCATTTTCTTCAATTAATCATTTAGGGTGAATATTAAGATCTTTAATAATTAGAGAATCAATTTGATTAATTTATTTTTTTTTTTATTCATTTTTATCATTTGTATTAACATTTATATTTAATATTTTTAAATTATTTCATTTAAATCAATTATTTTCTTGATTTGTTAATAGAAAAATTTTGAAATTTACATTATTTATAAATTTTTTATCATTAGGAGGATTACCTCCATTTTTAGGATTTTTACCAAAATGACTTGTAATTCAACAATTAACATTATGTAATCAATATTTTATATTAACACTTATAATAATATCAACTTTAATTACATTATTTTTTTATTTACGAATTTGTTATTCCGCTTTTATAATAAATTATTTTGAAAATAATTGAATCATAAAGATAAATATAAATAGTATTAATTATAATATATATATAATTATAACTTTTTTTTCAATTTTTGGATTATTTTTAATTTCTTTATTTTATTTTATATTTTAAGGCTTTAAGTTAATAAAACTAATAACCTTCAAAGCTATAATTATAATTTTTTTTATAGTTATACCTATTATAATTGGTGGATTTGGAAATTGATTAGTGCCTTTAATATTAGGTGCTCCTGATATAGCATTCCCACGAATAAATAATATAAGATTTTGACTTCTACCTCCTGCTCTTTCTTTACTATTAGTAAGTAGAATAGTTGAAAATGGAGCTGGGACAGGATGAACTGTTTATCCACCTCTATCCGCTGGAATTGCTCATGGTGGAGCTTCAGTTGATTTAGCTATTTTTTCTCTACATTTAGCAGGAATTTCTTCAATTTTAGGAGCTGTAAATTTTATTACAACTGTAATTAATATACGATCAACAGGAATTTCATTAGATCGTATACCTTTATTTGTTTGATCAGTAGTTATTACTGCTTTATTATTATTATTATCACTTCCAGTACTAGCAGGAGCTATTACTATATTATTAACAGATCGAAATTTAAATACATCATTTTTTGACCCAGCAGGAGGAGGAGATCCTATTTTATACCAACATTTATTTTGATTTTTTGGTCATCCTGAAGTTTATATTTTAATTTTAGAACATTTTTAGGACTTTTAATAATTCCGTCAATTTATTGATTAATACCTTCTCGTTACAATATTATATGAAATTCAATTTTATTAACTCTTCATAAAGAATTTAAAACTTTATTAGGTCCATCAGGTCATAATGGATCTACTTTTATTTTTATTTCTTTATTTTCATTAATTTTATTTAATAATTTCATAGGATTATTTCCATATATTTTTACAAGAACAAGACATTTAACTTTAACTTTATCTTTAGCTTTACCTTTATGATTATGTTTTATATTATATGGATGAATTAATCATACACAACATATATTTGCTCATTTAGTTCCTCAAGGAACACCCGCTATTCTTATACCTTTTATAGTATGTATTGAAACTATTAGAAATATTATTCGACCTGGAACATTAGCTGTTCGATTAACTGCTAATATAATTGCTGGACATTTATTATTAACTCTTTTAGGAAATACAGGACCTTCTATATCTTATATATTAGTAACATTTTTATTAATAGCTCAAATTGCTTTATTAGTATTAGAATCAGCTGTAGCTATAATTCAATCTTATGTGTTTGCTGTATTAAGAACTTTATATTGAGTTAATAAATGAAATATAGCTAATTTTAAAAATCCTATAGACAAAATTCTTATTATTAAACCTAATTGACTTAAAGTAGATAAAGCAATAATTTTTTTTAAATCAAATTCAAAATTAGCTCCTAATCCAGCTATAAATATTGTTAATCCAGATAATAATAATATTAATTGTCCTAACCAAGAAGTTCTTAAGATAATATTAAATCGAATTAATAAATATACACCAGCTGTAACTAATGTAGAAGAATGAACTAAAGCAGAAACAGGTGTAGGAGCAGCTATAGCTGCAGGTAACCAAGAAGAAAAAGGAATCTGAGCTCTTTTAGTTATAGCAGCTAATATTACTAATCTTCCAATTATTAACATTTCAAATTCATTTTGTATAATTTCTAAATAAAAAATATAATTTCATCTTCCATAATTTAATATTCAAGCAATAGAAAGAAGTAAAGCTACATCCCCAATTCGATTAGATAACGCAGTTAATATACCAGCATTATAAGATATTCCATAACCTCCTAATTTTAGTATAATACCTGCTAAAATTATAGACCCAGAAACTGGAGCTTCAACATGAGCTTTAGGTAATCATAAATGAACTAAAAATATTGGTATTTTTACTAAAAAGGCACATAATAAACAAAAATATAATAAATCGTAATTAAACATAAAATTATTTATTAAATAAAAATTTATAGAACCAATTTTATTTATTACATAAAAAATACCAATTAATATAGGTAAAGAAACTAATAAAGTATAAAATAATAAATATAAACCAGCTTGTAAACGTTCTGGCTGATAACCTCAACCTAAAATTAAAAATAATGTAGGAATTAGTCTTCTTTCAAAAAATAAATAAAATATAAATAATCTTATTCTTGAAAAAGTTAAAATCAACAATAATAATAAAATAATAATATTTAATAAAAATAAATTTTTATAATTATTATGTTTATTAATTAACTTTACATGCTAACGGTGCATCATTTTTTTTTATTTGTATTTACTTACATGTAGGACGAGGAATTTATTACGGTTCATATAAATTTACTCCAACTTGATTAATTGGAGTAATTATTTTATTTTTAGTAATAGGAACAGCTTTTATAGGATACGTATTACCTTGAGGACAAATATCATTTTGAGGAGCTACTGTAATTACTAATTTATTATCAGCTATCCCTTACTTAGGTATAGATTTAGTTCAATGATTATGAGGTGGATTTGCTGTTGATAATGCCACTTTAACTCGATTTTTTACATTCCATTTTATTTTACCTTTTATTGTTCTTGCTATAACTATAATTCATTTATTATTCCTTCATCAAACAGGATCTAATAATCCTATTGGATTAAATTCTAATATTGATAAAATTCCTTTTCATCCTTATTTTACATTTAAAGATATTGTAGGATTTATTGTAATAATTTTTATTTTAATTTCATTAGTATTAATTAGACCAAATTTATTGGGAGACCCTGATAATTTTATTCCAGCCCCTCTTCTATATTCTACATTAAATCCTGAAACTAATTCTGATTCTCCTTCAGCAAAATCAAAAGGAGTCCGATTAGTTTCAGCTAATGAAATAGATATTCAAACTAAAGCTATAGGAAATAAAATAATTAAAAATCATATATAAACTTGATAAAAAAAAAAATAAATTATATTATAACTTCCAATTAAAAAAATAAAAGATAATAAAATTAAAGCTAAACTAACTTCATAAGAAATAGTCTGAGCCACAGCTCGCAAACCTCCTAATAAAGCATAATTAGAATTAGACGACCAACCAGCTACTATAACAGTATAAACCCCCAATCTAGTACAACATAAAAAAAATAAACCACCCAAATTAAAAGAATATAATTTTACAAAAAAAGGCATACATATTCAAACAAATAATGATAAAAATAAAGAAAAAATTGGAGAAATATAATATCTTAAATAATTAGATAATAAAGGATAAGTTTGTTCTTTTGTAAATAATTTAATCGCATCACAAAAA
37.       AGCATTTTCTTCAATTAATCATTTAGGGTGAATATTAAGATCTTTAATAATTAGAGAATCAATTTGATTAATTTATTTTTTTTTTTATTCATTTTTATCATTTGTATTAACATTTATATTTAATATTTTTAAATTATTTCATTTAAATCAATTATTTTCTTGATTTGTTAATAGAAAAATTTTGAAATTTACATTATTTATAAATTTTTTATCATTAGGAGGATTACCTCCATTTTTAGGATTTTTACCAAAATGACTTGTAATTCAACAATTAACATTATGTAATCAATATTTTATATTAACACTTATAATAATATCAACTTTAATTACATTATTTTTTTATTTACGAATTTGTTATTCCGCTTTTATAATAAATTATTTTGAAAATAATTGAATCATAAAGATAAATATAAATAGTATTAATTATAATATATATATAATTATAACTTTTTTTTCAATTTTTGGATTATTTTTAATTTCTTTATTTTATTTTATATTTTAAGGCTTTAAGTTAATAAAACTAATAACCTTCAAAGCTATAATTATAATTTTTTTTATAGTTATACCTATTATAATTGGTGGATTTGGAAATTGATTAGTGCCTTTAATATTAGGTGCTCCTGATATAGCATTCCCACGAATAAATAATATAAGATTTTGACTTCTACCTCCTGCTCTTTCTTTACTATTAGTAAGTAGAATAGTTGAAAATGGAGCTGGGACAGGATGAACTGTTTATCCACCTCTATCCGCTGGAATTGCTCATGGTGGAGCTTCAGTTGATTTAGCTATTTTTTCTCTACATTTAGCAGGAATTTCTTCAATTTTAGGAGCTGTAAATTTTATTACAACTGTAATTAATATACGATCAACAGGAATTTCATTAGATCGTATACCTTTATTTGTTTGATCAGTAGTTATTACTGCTTTATTATTATTATTATCACTTCCAGTACTAGCAGGAGCTATTACTATATTATTAACAGATCGAAATTTAAATACATCATTTTTTGACCCAGCGGGAGGAGGAGATCCTATTTTATACCAACATTTATTTTGATTTTTTGGTCATCCTGAAGTTTATATTTTAATTTTAGAACATTTTTAGGACTTTTAATAATTCCGTCAATTTATTGATTAATACCTTCTCGTTACAATATTATATGAAATTCAATTTTATTAACTCTTCATAAAGAATTTAAAACTTTATTAGGTCCATCAGGTCATAATGGATCTACTTTTATTTTTATTTCTTTATTTTCATTAATTTTATTTAATAATTTCATAGGATTATTTCCATATATTTTTACAAGAACAAGACATTTAACTTTAACTTTATCTTTAGCTTTACCTTTATGATTATGTTTTATATTATATGGATGAATTAATCATACACAACATATATTTGCTCATTTAGTTCCTCAAGGAACACCCGCTATTCTTATACCTTTTATAGTATGTATTGAAACTATTAGAAATATTATTCGACCTGGAACATTAGCTGTTCGATTAACTGCTAATATAATTGCTGGACATTTATTATTAACTCTTTTAGGAAATACAGGACCTTCTATATCTTATATATTAGTAACATTTTTATTAATAGCTCAAATTGCTTTATTAGTATTAGAATCAGCTGTAGCTATAATTCAATCTTATGTGTTTGCTGTATTAAGAACTTTATATTGAGTTAATAAATGAAATATAGCTAATTTTAAAAATCCTATAGACAAAATTCTTATTATTAAACCTAATTGACTTAAAGTAGATAAAGCAATAATTTTTTTTAAATCAAATTCAAAATTAGCTCCTAATCCAGCTATAAATATTGTTAATCCAGATAATAATAATATTAATTGTCCTAACCAAGAAGTTCTTAAGATAATATTAAATCGAATTAATAAATATACACCAGCTGTAACTAATGTAGAAGAATGAACTAAAGCAGAAACAGGTGTAGGAGCAGCTATAGCTGCAGGTAACCAAGAAGAAAAAGGAATCTGAGCTCTTTTAGTTATAGCAGCTAATATTACTAATCTTCCAATTATTAACATTTCAAATTCATTTTGTATAATTTCTAAATAAAAAATATAATTTCATCTTCCATAATTTAATATTCAAGCAATAGAAAGAAGTAAAGCTACATCCCCAATTCGATTAGATAACGCAGTTAATATACCAGCATTATAAGATATTCCATAACCTCCTAATTTTAGTATAATACCTGCTAAAATTATAGACCCAGAAACTGGAGCTTCAACATGAGCTTTAGGTAATCATAAATGAACTAAAAATATTGGTATTTTTACTAAAAAGGCACATAATAAACAAAAATATAATAAATCGTAATTAAACATAAAATTATTTATTAAATAAAAATTTATAGAACCAATTTTATTTATTACATAAAAAATACCAATTAATATAGGTAAAGAAACTAATAAAGTATAAAATAATAAATATAAACCAGCTTGTAAACGTTCTGGCTGATAACCTCAACCTAAAATTAAAAATAATGTAGGAATTAGTCTTCTTTCAAAAAATAAATAAAATATAAATAATCTTATTCTTGAAAAAGTTAAAATCAATAATAATAATAAAATAATAATATTTAATAAAAATAAATTTTTATAATTATTATGTTTATTAATTAACTTTACATGCTAACGGTGCATCATTTTTTTTTATTTGTATTTACTTACATGTAGGACGAGGAATTTATTACGGTTCATATAAATTTACTCCAACTTGATTAATTGGAGTAATTATTTTATTTTTAGTAATAGGAACAGCTTTTATAGGATACGTATTACCTTGAGGACAAATATCATTTTGAGGAGCTACTGTAATTACTAATTTATTATCAGCTATCCCTTACTTAGGTATAGATTTAGTTCAATGATTATGAGGTGGATTTGCTGTTGATAATGCCACTTTAACTCGATTTTTTACATTCCATTTTATTTTACCTTTTATTGTTCTTGCTATAACTATAATTCATTTATTATTCCTTCATCAAACAGGATCTAATAATCCTATCGGATTAAATTCTAATATTGATAAAATTCCTTTTCATCCTTATTTTACATTTAAAGATATTGTAGGATTTATTGTAATAATTTTTATTTTAATTTCATTAGTATTAATTAGACCAAATTTATTGGGAGACCCTGATAATTTTATTCCAGCCCCTCTTCTATATTCTACATTAAATCCTGAAACTAATTCTGATTCTCCTTCAGCAAAATCAAAAGGAGTCCGATTAGTTTCAGCTAATGAAATAGATATTCAAACTAAAGCTATAGGAAATAAAATAATTAAAAATCATATATAAACTTGATAAAAAAAAAAATAAATTATATTATAACTTCCAATTAAAAAAATAAAAGATAATAAAATTAAAGCTAAACTAACTTCATAAGAAATAGTCTGAGCCACAGCTCGCAAACCTCCTAATAAAGCATAATTAGAATTAGACGACCAACCAGCTACTATAACAGTATAAACCCCTAATCTAGTACAACATAAAAAAAATAAACCACCCAAATTAAAAGAATATAATTTTACAAAAAAAGGCATACATATTCAAACAAATAATGATAAAAATAAAGAAAAAATTGGAGAAATATAATATCTTAAATAATTAGATAATAAAGGATAAGTTTGTTCTTTTGTAAATAATTTAATCGCATCACAAAAA
38.       AGCATTTTCTTCAATTAATCATTTAGGATGAATATTAAGATCTTTAATAATTAGAGAATCAATTTGATTAATTTATTTTTTTTTTTATTCATTTTTATCATTTGTATTAACATTTATATTTAATATTTTTAAATTATTTCATTTAAATCAATTATTTTCTTGATTTGTTAATAGAAAAATTTTGAAATTTACATTATTTATAAATTTTTTATCATTAGGAGGATTACCTCCATTTTTAGGATTTTTACCAAAATGACTTGTAATTCAACAATTAACATTATGTAATCAATATTTTATATTAACAATTATAATAATATCAACTTTAATTACATTATTTTTTTATTTACGAATTTGTTATTCCGCTTTTATAATAAATTATTTTGAAAATAATTGAATCATAAAGATAAATATAAATAGTATTAATTATAATATATATATAATTATAACTTTTTTTTCAATTTTTGGATTATTTTTAATTTCTTTATTTTATTTTATATTTTAAGGCTTTAAGTTAATAAAACTAATAACCTTCAAAGCTATAATTATAATTTTTTTTATGGTTATACCTATTATAATTGGTGGATTTGGAAATTGATTAGTGCCTTTAATATTAGGTGCTCCTGATATAGCATTCCCACGAATAAATAATATAAGATTTTGACTACTACCTCCTGCTCTTTCTTTACTATTAGTAAGTAGAATAGTTGAAAATGGAGCTGGAACAGGATGAACTGTTTATCCACCTTTATCCGCTGGAATTGCTCATGGTGGAGCTTCAGTTGATTTAGCTATTTTTTCTCTACATTTAGCAGGGATTTCTTCAATTTTAGGAGCTGTAAATTTTATTACAACTGTAATTAATATACGATCAACAGGAATTTCATTAGATCGTATACCTTTATTTGTTTGATCAGTAGTTATTACTGCTTTATTATTATTATTATCACTTCCAGTACTAGCAGGAGCTATTACTATATTATTAACAGATCGAAATTTAAATACATCATTTTTTGACCCAGCGGGAGGAGGAGATCCTATTTTATATCAACATTTATTTTGATTTTTTGGTCACCCTGAAGTTTATATTTTAATTTTAGAACATTTTTAGGACTTTTAATAATTCCGTCAATTTATTGATTAATACCTTCTCGTTACAATATTATATGAAATTCAATTTTATTAACTCTTCATAAAGAATTTAAAACTTTATTAGGACCATCAGGTCATAATGGATCTACTTTTATTTTTATTTCTTTATTTTCATTAATTTTATTTAATAATTTCATAGGATTATTTCCATATATTTTTACAAGAACAAGACATTTAACTTTAACTTTATCTTTAGCTTTACCTTTATGATTATGTTTTATATTATATGGATGAATTAATCATACACAACATATATTTGCTCATTTAGTTCCTCAAGGAACACCCGCTATTCTTATACCTTTTATAGTATGTATTGAAACTATTAGAAATATTATTCGACCTGGAACATTAGCTGTTCGATTAACTGCTAATATAATTGCTGGACATTTATTATTAACTCTTTTAGGAAAAACAGGATCTTCTATATCTTATATATTAATAACATTTTTATTAATAGCTCAAATTGCTTTATTAGTATTAGAATCAGCTGTAGCTATAATTCAATCTTATGTGTTTGCTGTATTAAGAACTTTATATTGAGTTAATAAATGAAATATAGCTAATTTTAAAAATCCTATAGACAAAATTCTTATTATTAAACCTAATTGACTTAAAGTAGATAAAGCAATAATTTTTTTTAAATCAAATTCAAAATTAGCTCCTAATCCAGCTATAAATATTGTTAATCCAGATAATAATAATATTAATTGTCCTAACCAAGAAGTTCTTAAGATAATATTAAATCGAATTAATAAATATACACCAGCTGTAACTAATGTAGAAGAATGAACTAAAGCAGAAACAGGTGTAGGAGCAGCTATAGCTGCAGGTAACCAAGAAGAAAAAGGAATCTGAGCTCTTTTAGTTATAGCAGCTAATATTACTAATCTTCCAATTATTAACATTTCAAATTCATTTTGTATAATTTCTAAATAAAAAATATAATTTCATCTTCCATAATTTAATATTCAAGCAATAGAAAGAAGTAAAGCTACATCCCCAATTCGATTAGATAACGCAGTTAATATACCAGCATTATAAGATATTCCATAACCTCCTAATTTTAGTATAATACCTGCTAAAATTATAGACCCAGAAACTGGAGCTTCAACATGAGCTTTAGGTAATCATAAATGAACTAAAAATATTGGTATTTTTACTAAAAAGGCACACAATAAACAAAAATATAATAAATCATAATTAAACATAAAATTATTTATTAAATAAAAATTTATTGAACCAATTTTATTTATTACATAAAAAATACCAATTAATATAGGTAAAGAAACTAATAAAGTATAAAATAATAAATATAAACCAGCTTGTAAACGTTCTGGCTGATAACCTCAACCTAAAATTAAAAATAATGTAGGAATTAATCTTCTTTCAAAAAATAAATAAAATATAAATAATCTTATTCTTGAAAAAGTTAAAATCAACAATAATAATAAAATAATAATATTTAATAAAAATAAATTTTTATAATTATTATGTTTATTAATTAACTTTACATGCTAACGGTGCATCATTTTTTTTTATTTGTATTTACTTACATGTAGGACGAGGAATTTATTACGGTTCATATAAATTTACTCCAACTTGATTAATTGGAGTAATTATTTTATTTTTAGTAATAGGAACAGCTTTTATAGGATACGTATTACCTTGAGGACAAATATCATTTTGAGGAGCTACTGTAATTACTAATTTATTATCAGCTATCCCTTACTTAGGTATAGATTTAGTTCAATGATTATGAGGTGGATTTGCTGTTGATAATGCCACTTTAACTCGATTTTTTACATTCCATTTTATTTTACCTTTTATTGTTCTTGCTATAACTATAATTCATTTATTATTCCTTCATCAAACAGGATCTAATAATCCTATCGGATTAAATTCTAATATTGATAAAATTCCTTTTCATCCTTATTTTACATTTAAAGATATTGTAGGATTTATTGTAATAATTTTTATTTTAATTTCATTAGTATTAATTAGACCAAATTTATTGGGAGACCCTGATAACTTTATTCCAGCCCCTCTTCTATATTCTACATTAAATCCTGAAACTAATTCTGATTCTCCTTCAGCAAAATCAAAAGGAGTACGATTAGTTTCAGCTAATGAAATAGATACTCAAACTAAAGCTATAGGAAATAAAATAATTAAAAATCATATATAAACTTGATAAAAAAAAAAATAAATTATATTATAACTTCCAATTAAAAAAATAAAAGATAATAAAATTAAAGCTAAACTAACTTCATAAGAAATAGTCTGAGCCACAGCTCGCAAACCTCCTAATAAAGCATAATTAGAATTAGACGACCAACCAGCTACTATAACAGTATAAACCCCCAATCTAGTACAACATAAAAAAAATAAACCACCCAAATTAAAAGAATATAATTTTACAAAAAAAGGCATACATATTCAAACAAATAATGATAAAAATAAAGAAAAAATTGGAGAAATATAATATCTTAAATAATTAGATAATAAAGGATAAGTTTGTTCTTTTGTAAATAATTTAATCGCATCACAAAAA
39.       AGCATTTTCTTCAATTAATCATTTAGGGTGAATATTAAGATCTTTAATAATTAGAGAATCAATTTGATTAATTTATTTTTTTTTTTATTCATTTTTATCATTTGTATTAACATTTATATTTAATATTTTTAAATTATTTCATTTAAATCAATTATTTTCTTGATTTGTTAATAGAAAAATTTTGAAATTTACATTATTTATAAATTTTTTATCATTAGGAGGATTACCTCCATTTTTAGGATTTTTACCAAAATGACTTGTAATTCAACAATTAACATTATGTAATCAATATTTTATATTAACACTTATAATAATATCAACTTTAATTACATTATTTTTTTATTTACGAATTTGTTATTCCGCTTTTATAATAAATTATTTTGAAAATAACTGAATCATAAAGATAAATATAAATAGTATTAATTATAATATATATATAATTATAACTTTTTTTTCAATTTTTGGATTATTTTTAATTTCTTTATTTTATTTTATATTTTAAGGCTTTAAGTTAATAAAACTAATAACCTTCAAAGCTATAATTATAATTTTTTTTATAGTTATACCTATTATAATTGGTGGATTTGGAAATTGATTAGTGCCTTTAATATTAGGTGCTCCTGATATAGCATTCCCACGAATAAATAATATAAGATTTTGACTTCTACCTCCTGCTCTTTCTTTACTATTAGTAAGTAGAATAGTTGAAAATGGAGCTGGGACAGGATGAACTGTTTTTCCACCTCTATCCGCTGGAATTGCTCATGGTGGAGCTTCAGTTGATTTAGCTATTTTTTCTCTACATTTAGCAGGAATTTCTTCAATTTTAGGAGCTGTAAATTTTATTACAACTGTAATTAATATACGATCAACAGGAATTTCATTAGATCGTATACCTTTATTTGTTTGATCAGTAGTTATTACTGCTTTATTATTATTATTATCACTTCCAGTACTAGCAGGAGCTATTACTATATTATTAACAGATCGAAATTTAAATACATCATTTTTTGACCCAGCGGGAGGAGGAGATCCTATTTTATACCAACATTTATTTTGATTTTTTGGTCATCCTGAAGTTTATATTTTAATTTTAGAACATTTTTAGGACTTTTAATAATTCCGTCAATTTATTGATTAATACCTTCTCGTTACAATATTATATGAAATTCAATTTTATTAACTCTTCATAAAGAATTTAAAACTTTATTAGGCCCATCAGGTCATAATGGATCTACTTTTATTTTTATTTCTTTATTTTCATTAATTTTATTTAATAATTTCATAGGATTATTTCCATATATTTTTACAAGAACAAGACATTTAACTTTAACTTTATCTTTAGCTTTACCTTTATGATTATGTTTTATATTATATGGATGAATTAATCATACACAACATATATTTGCTCATTTAGTTCCTCAAGGAACACCCGCTATTCTTATACCTTTTATAGTATGTATTGAAACTATTAGAAATATTATTCGACCTGGAACATTAGCTGTTCGATTAACTGCTAATATAATTGCTGGACATTTATTATTAACTCTTTTAGGAAATACAGGACCTTCTATATCTTATATTTTAGTAACATTTTTATTAATAGCTCAAATTGCTTTATTAGTATTAGAATCAGCTGTAGCTATAATTCAATCTTATGTGTTTGCTGTATTAAGAACTTTATATTGAGTTAATAAATGAAATATAGCTAATTTTAAAAATCCTATAGACAAAATTCTTATTATTAAACCTAATTGACTTAAAGTAGATAAAGCAATAATTTTTTTTAAATCAAATTCAAAATTAGCTCCTAATCCAGCTATAAATATTGTTAATCCAGATAATAATAATATTAATTGTCCTAACCAAGAAGTTCTTAAGATAATATTAAATCGAATTAATAAATATACACCAGCTGTAACTAATGTAGAAGAATGAACTAAAGCAGAAACAGGTGTAGGAGCAGCTATAGCTGCAGGTAACCAAGAAGAAAAAGGAATCTGAGCTCTTTTAGTTATAGCAGCTAATATTACTAATCTTCCAATTATTAACATTTCAAATTCATTTTGTATAATTTCTAAATAAAAAATATAATTTCATCTTCCATAATTTAATATTCAAGCAATAGAAAGAAGTAAAGCTACATCCCCAATTCGATTAGATAACGCAGTTAATATACCAGCATTATAAGATATTCCATAACCTCCTAATTTTAATATAATACCTGCTAAAATTATAGACCCAGAAACTGGAGCTTCAACATGAGCTTTAGGTAATCATAAATGAACTAAAAATATTGGTATTTTTACTAAAAAGGCACACAATAAACAAAAATATAATAAATCGTAATTAAACATAAAATTATTTATTAAATAAAAATTTATAGAACCAATTTTATTTATTACATAAAAAATACCAATTAATATAGGTAAAGAAACTAATAAAGTATAAAATAATAAATATAAACCAGCTTGTAAACGTTCTGGCTGATAACCTCAACCTAAAATTAAAAATAATGTAGGAATTAGTCTTCTTTCAAAAAATAAATAAAATATAAATAATCTTATTCTTGAAAAAGTTAAAATCAACAATAATAATAAAATAATAATATTTAATAAAAATAAATTTTTATAATTATTATGTTTATTAATTAACTTTACATGCTAACGGTGCATCATTTTTTTTTATTTGTATTTACTTACATGTAGGACGAGGAATTTATTACGGTTCATATAAATTTACTCCAACTTGATTAATTGGAGTAATTATTTTATTTTTAGTAATAGGAACAGCTTTTATAGGATACGTATTACCTTGAGGACAAATATCATTTTGAGGAGCTACTGTAATTACTAATTTATTATCAGCTATCCCTTACTTAGGTATAGATTTAGTTCAATGATTATGAGGTGGATTTGCTGTTGATAATGCCACTTTAACTCGATTTTTTACATTCCATTTTATTTTACCTTTTATTGTTCTTGCTATAACTATAATTCATTTATTATTCCTTCATCAAACAGGATCTAATAATCCTATCGGATTAAATTCTAATATTGATAAAATTCCTTTTCATCCTTATTTTACATTTAAAGATATTGTAGGATTTATTGTAATAATTTTTATTTTAATTTCATTAGTATTAATTAGACCAAATTTATTGGGAGACCCTGATAATTTTATTCCAGCCCCTCTTCTATATTCTACATTAAATCCTGAAACTAATTCTGATTCTCCTTCAGCAAAATCAAAAGGAGTCCGATTAGTTTCAGCTAATGAAATAGATATTCAAACTAAAGCTATAGGAAATAAAATAATTAAAAATCACATATAAACTTGATAAAAAAAAAAATAAATTATATTATAACTTCCAATTAAAAAAATAAAAGATAATAAAATTAAAGCTAAACTAACTTCATAAGAAATAGTCTGAGCCACAGCTCGCAAACCTCCTAATAAAGCATAATTAGAATTAGACGACCAACCAGCTACTATAACAGTATAAACCCCCAATCTAGTACAACATAAAAAAAATAAACCCCCCAAATTAAAAGAATATAATTTTACAAAAAAAGGCATACATATTCAAACAAATAATGATAAAAATAAAGAAAAAATTGGAGAAATATAATATCTTAAATAATTAGATAATAAAGGATAAGTTTGTTCTTTTGTAAATAATTTAATCGCATCACAAAAA
