# Supplementary material for: Extensive paternal mtDNA leakage in natural populations of Drosophila melanogaster
Source: Mol Ecol. 2013 Mar 4;22(8):2106–17. doi: 10.1111/mec.12256 (PMC3659417; doi:10.1111/mec.12256)
Supplement: Supplementary file 11 [file mec0022-2106-SD11.nex]

#NEXUS
[File generated by DnaSP Ver. 5.10.00, from file: COI_EurMedit_US-plus.PHYLIP     Feb 14, 2010]

BEGIN TAXA;
DIMENSIONS NTAX=301;
TAXLABELS
AG12
AG13
AG15
AG21
BDX2
BDX4
BDX5
BDX6
BDX7
BDX8
BDX11
BDX14
BDX17
BDX21
CH2
CH3
CH5
CH7
CH8
CH9
CH10
CH11
CH12
CH13
DIA1
DIA2
DIA3
DIA4
DIA5
DIA6
EGY8
EGY10
EGY13
EGY15
EGY16
EGY19
EGY20
EVO1
EVO2
EVO3
EVO6
EVO7
EVO8
EVO9
EVO10
EVO17
EVO18
FI4
FI5
FI6
FI7
FI8
FI9
FI10
FI11
FI12
FI13
GOT1
GOT2
GOT4
GOT6
GOT7
GOT8
GOT9
GOT10
GOT11
GOT12
IS1
IS2
IS3
IS5
IS6
IS9
IS13
IS15
IS16
IS18
KABE1
KABE2
KABE3
KABE5
KABE6
KABE7
KABE8
KABE9
KABE10
KABE11
KAT2
KAT3
KAT6
KAT7
KAT8
KAT9
KAT11
KAT12
KAT13
KAT14
KBH44
KBH45
KBH46
KBH48
KBH49
KBH50
KBH51
KBH53
KBH54
KBH55
KBH56
KR1
KR2
KR4
KR5
KR6H2
KR6H10
KR7
KR9
KR10
KR11
KR12
KR15
KR15H10
KR16
KRE1
KRE2
KRE3
KRE4
KRE5
KRE7
KRE8
KRE9
KRE10
KRE11
KRE12
KRE13
KRE15
KRE30
KRE40
KRE90
MAR1
MAR2
MAR3
MAR4
MAR5
MAR7
MAR8
MAR10
MAR11
MAR12
MOSKAU101
MOSKAU102
MOSKAU103
MOSKAU104H
MOSK104H19
MOSKAU106
MOSKAU107
MOSKAU108
MOSKAU109
MOSKAU111
MOSKAU112
NEU1H1
NEU1H2
NEU2
NEU3
NEU4
NEU5
NEU6
NEU7
NEU9
NEU10
NEU11
NEU19
NP1
NP3
NP6
NP7
NP9
NP11
NP12
NP14
NP15
NP17
NP18
NP19
PD6
PD7
PD8
PD14
PD16
PD17
PD30
PD32
PD45
PD50
ROME1
ROME3
ROME4
ROME5
ROME6
ROME8
ROME10
ROME11
ROME12
ROME17
ROME20
ROME31
SFS8
SFS9
SFS12
SFS13
SFS14
SFS17
SFS20
SFS25
SFS26
SFS27
SFS28
SOF1
SOF3
SOF4
SOF5
SOF6
SOF7
SOF8
SOF10
SOF11
SOF12
SZ4
SZ6
SZ8
SZ10
SZ13
SZ14
SZ16
SZ18
SZ20
SZ24
SZ25
TEX16
TEX17
TEX18
TEX19
TEX20
TEX21
TEX22
TEX29
TEX33
TEX35
TU2
TU3
TU4
TU14
TU15
TU16
TU19
TU27
TU28
TU29
WAR1
WAR2
WAR3
WAR4
WAR5
WAR8
WAR9
WAR14
WAR17
WAR19
BE1
BE2
BE4
BE5
BE6
BE7
BE8
BE9
BE10
BE11
BE12
BE13
BE16
BE19
GR22
GR24
GR25
GR26
GR29
GR33
GR34
GR41
GR47
GR49
SC15
SC18
SC19
SC2
SC20
SC23
SC25
SC29
SC4
SC6;
END;

BEGIN CHARACTERS;
DIMENSIONS NCHAR=554;
FORMAT DATATYPE=DNA  MISSING=? GAP=- MATCHCHAR=.;
MATRIX
AG12        ATTATAATTTTTTTTATAGTTATACCTATTATAATTGGTGGATTTGGAAATTGATTAGTGCCTTTAATAT
TAGGTGCTCCTGATATAGCATTCCCACGAATAAATAATATAAGATTTTGACTTCTACCTCCTGCTCTTTC
TTTACTATTAGTAAGTAGAATAGTTGAAAATGGAGCTGGAACAGGATGAACTGTTTATCCACCTCTATCC
GCTGGAATTGCTCATGGTGGAGCTTCAGTTGATTTAGCTATTTTTTCTCTACATTTAGCAGGAATTTCTT
CAATTTTAGGAGCTGTAAATTTTATTACAACTGTAATTAATATACGATCAACAGGAATTTCATTAGATCG
TATACCTTTATTTGTTTGATCAGTAGTTATTACTGCTTTATTATTATTATTATCACTTCCAGTACTAGCA
GGAGCTATTACTATATTATTAACAGATCGAAATTTAAATACATCATTTTTTGACCCAGCGGGAGGAGGAG
ATCCTATTTTATACCAACATTTATTTTGATTTTTTGGTCATCCTGAAGTTTATATTTTAATTTT

AG13        .................G....................................................
....................................................A.................
.......................................G..............................
......................................................................
......................................................................
......................................................................
......................................................................
................................................................

AG15        .................G....................................................
....................................................A.................
.......................................G..............................
......................................................................
......................................................................
......................................................................
......................................................................
................................................................

AG21        .................G....................................................
....................................................A.................
.......................................G..............................
......................................................................
......................................................................
......................................................................
......................................................................
................................................................

BDX2        .................G....................................................
....................................................A.................
................................................................T.....
..............................................................G.......
......................................................................
......................................................................
......................................................................
.............T..........................C.......................

BDX4        ......................................................................
......................................................................
.......................................G..............................
......................................................................
......................................................................
......................................................................
......................................................................
................................................................

BDX5        .................G....................................................
....................................................A.................
................................................................T.....
..............................................................G.......
......................................................................
......................................................................
......................................................................
.............T..........................C.......................

BDX6        .................G....................................................
....................................................A.................
.......................................G..............................
......................................................................
......................................................................
......................................................................
......................................................................
................................................................

BDX7        ......................................................................
......................................................................
.......................................G..............................
......................................................................
......................................................................
......................................................................
......................................................................
................................................................

BDX8        ......................................................................
......................................................................
......................................................................
......................................................................
......................................................................
......................................................................
......................................................................
................................................................

BDX11       ......................................................................
......................................................................
.......................................G..............................
......................................................................
......................................................................
......................................................................
......................................................................
................................................................

BDX14       .................G....................................................
...............................G....................A.................
.......................................G..............................
......................................................................
......................................................................
......................................................................
......................................................................
................................................................

BDX17       ......................................................................
......................................................................
.......................................G..............................
......................................................................
......................................................................
......................................................................
......................................................................
................................................................

BDX21       ......................................................................
......................................................................
.......................................G..............................
......................................................................
......................................................................
......................................................................
......................................................................
................................................................

CH2         .................G....................................................
...............................G....................A.................
......................A................G..............................
......................................................................
......................................................................
......................................................................
......................................................................
................................................................

CH3         .................G....................................................
...............................G....................A.................
......................A................G..............................
......................................................................
......................................................................
......................................................................
......................................................................
................................................................

CH5         .................G....................................................
....................................................A.................
.......................................G..............................
......................................................................
......................................................................
......................................................................
......................................................................
................................................................

CH7         .................G....................................................
....................................................A.................
.......................................G..............................
......................................................................
......................................................................
......................................................................
......................................................................
................................................................

CH8         ......................................................................
......................................................................
.......................................G..............................
......................................................................
......................................................................
......................................................................
......................................................................
................................................................

CH9         ......................................................................
......................................................................
.......................................G..............................
......................................................................
......................................................................
......................................................................
......................................................................
................................................................

CH10        .................G....................................................
....................................................A.................
.......................................G..............................
......................................................................
......................................................................
......................................................................
......................................................................
................................................................

CH11        .................G....................................................
....................................................A.................
.......................................G..............................
......................................................................
......................................................................
......................................................................
......................................................................
................................................................

CH12        ......................................................................
......................................................................
.......................................G..............................
......................................................................
......................................................................
......................................................................
......................................................................
................................................................

CH13        ......................................................................
......................................................................
.......................................G..............................
......................................................................
......................................................................
......................................................................
......................................................................
................................................................

DIA1        .................G....................................................
...............................G....................A.................
.......................................G..............................
......................................................................
......................................................................
......................................................................
......................................................................
................................................................

DIA2        .................G....................................................
...............................G....................A.................
.......................................G..............................
......................................................................
......................................................................
......................................................................
......................................................................
................................................................

DIA3        .................G....................................................
...............................G....................A.................
.......................................G..............................
......................................................................
......................................................................
......................................................................
......................................................................
................................................................

DIA4        .................G....................................................
...............................G....................A.................
.......................................G..............................
......................................................................
......................................................................
......................................................................
......................................................................
................................................................

DIA5        .................G....................................................
...............................G....................A.................
.......................................G..............................
......................................................................
......................................................................
......................................................................
......................................................................
................................................................

DIA6        .................G....................................................
...............................G....................A.................
.......................................G..............................
......................................................................
......................................................................
......................................................................
......................................................................
................................................................

EGY8        ......................................................................
......................................................................
.......................................G..............................
......................................................................
......................................................................
......................................................................
......................................................................
................................................................

EGY10       ......................................................................
......................................................................
.......................................G..............................
......................................................................
......................................................................
......................................................................
......................................................................
................................................................

EGY13       ......................................................................
......................................................................
.......................................G..............................
......................................................................
......................................................................
......................................................................
......................................................................
................................................................

EGY15       ......................................................................
......................................................................
.......................................G..............................
......................................................................
......................................................................
......................................................................
......................................................................
................................................................

EGY16       ......................................................................
......................................................................
.......................................G..............................
......................................................................
......................................................................
......................................................................
......................................................................
................................................................

EGY19       ......................................................................
......................................................................
.......................................G..............................
......................................................................
......................................................................
......................................................................
......................................................................
................................................................

EGY20       ......................................................................
......................................................................
.......................................G..............................
......................................................................
......................................................................
......................................................................
......................................................................
................................................................

EVO1        ......................................................................
......................................................................
.......................................G..............................
......................................................................
......................................................................
......................................................................
......................................................................
................................................................

EVO2        .................G....................................................
....................................................A.................
.......................................G..............................
......................................................................
......................................................................
......................................................................
......................................................................
................................................................

EVO3        .................G....................................................
....................................................A.................
.......................................G..............................
......................................................................
......................................................................
......................................................................
......................................................................
................................................................

EVO6        .................G....................................................
....................................................A.................
.......................................G..............................
......................................................................
......................................................................
......................................................................
......................................................................
................................................................

EVO7        .................G....................................................
....................................................A.................
.......................................G..............................
......................................................................
......................................................................
......................................................................
......................................................................
................................................................

EVO8        .................G....................................................
....................................................A.................
.......................................G..............................
......................................................................
......................................................................
......................................................................
......................................................................
................................................................

EVO9        ......................................................................
......................................................................
.......................................G..............................
......................................................................
......................................................................
......................................................................
......................................................................
................................................................

EVO10       ......................................................................
......................................................................
.......................................G..............................
......................................................................
......................................................................
......................................................................
......................................................................
................................................................

EVO17       .................G....................................................
....................................................A.................
................................................................T.....
..............................................................G.......
......................................................................
......................................................................
......................................................................
.............T..................................................

EVO18       ......................................................................
......................................................................
.......................................G..............................
......................................................................
......................................................................
......................................................................
......................................................................
................................................................

FI4         ......................................................................
......................................................................
.......................................G..............................
......................................................................
......................................................................
......................................................................
......................................................................
................................................................

FI5         .................G....................................................
....................................................A.................
.......................................G..............................
......................................................................
......................................................................
......................................................................
......................................................................
................................................................

FI6         ......................................................................
......................................................................
.......................................G..............................
......................................................................
......................................................................
......................................................................
......................................................................
................................................................

FI7         .................G....................................................
....................................................A.................
................................................................T.....
..............................................................G.......
......................................................................
......................................................................
......................................................................
.............T..........................C.......................

FI8         ......................................................................
......................................................................
.......................................G..............................
......................................................................
......................................................................
......................................................................
......................................................................
................................................................

FI9         .................G....................................................
....................................................A.................
.......................................G..............................
......................................................................
......................................................................
......................................................................
......................................................................
................................................................

FI10        .................G....................................................
....................................................A.................
.......................................G..............................
......................................................................
......................................................................
......................................................................
......................................................................
................................................................

FI11        .................G....................................................
....................................................A.................
................................................................T.....
..............................................................G.......
......................................................................
......................................................................
......................................................................
.............T..........................C.......................

FI12        ......................................................................
......................................................................
.......................................G..............................
......................................................................
......................................................................
......................................................................
......................................................................
................................................................

FI13        ......................................................................
......................................................................
.......................................G..............................
......................................................................
......................................................................
......................................................................
......................................................................
................................................................

GOT1        .................G....................................................
....................................................A.................
.......................................G..............................
......................................................................
......................................................................
......................................................................
......................................................................
................................................................

GOT2        ......................................................................
......................................................................
.......................................G..............................
......................................................................
......................................................................
......................................................................
......................................................................
................................................................

GOT4        ......................................................................
......................................................................
.......................................G..............................
......................................................................
......................................................................
......................................................................
......................................................................
................................................................

GOT6        ......................................................................
......................................................................
.......................................G..............................
......................................................................
......................................................................
......................................................................
......................................................................
................................................................

GOT7        .................G....................................................
...............................G....................A.................
......................A................G..............................
......................................................................
......................................................................
......................................................................
......................................................................
................................................................

GOT8        ......................................................................
......................................................................
.......................................G..............................
......................................................................
......................................................................
......................................................................
......................................................................
................................................................

GOT9        .................G....................................................
...............................G....................A.................
......................A................G..............................
......................................................................
......................................................................
......................................................................
......................................................................
................................................................

GOT10       .................G....................................................
...............................G....................A.................
......................A................G..............................
......................................................................
......................................................................
......................................................................
......................................................................
................................................................

GOT11       .................G....................................................
....................................................A.................
.......................................G..............................
......................................................................
......................................................................
......................................................................
......................................................................
................................................................

GOT12       .................G....................................................
...............................G....................A.................
......................A................G..............................
......................................................................
......................................................................
......................................................................
......................................................................
................................................................

IS1         ......................................................................
......................................................................
.......................................G..............................
......................................................................
......................................................................
......................................................................
......................................................................
................................................................

IS2         ......................................................................
......................................................................
.......................................G..............................
......................................................................
......................................................................
......................................................................
......................................................................
................................................................

IS3         .................G....................................................
....................................................A.................
.......................................G..............................
......................................................................
......................................................................
......................................................................
......................................................................
................................................................

IS5         ......................................................................
......................................................................
.......................................G..............................
......................................................................
......................................................................
......................................................................
......................................................................
................................................................

IS6         ......................................................................
......................................................................
.......................................G..............................
......................................................................
......................................................................
......................................................................
......................................................................
................................................................

IS9         ......................................................................
......................................................................
.......................................G..............................
......................................................................
......................................................................
......................................................................
......................................................................
................................................................

IS13        ......................................................................
......................................................................
.......................................G..............................
......................................................................
......................................................................
......................................................................
......................................................................
................................................................

IS15        ......................................................................
......................................................................
.......................................G..............................
......................................................................
......................................................................
......................................................................
......................................................................
................................................................

IS16        ......................................................................
......................................................................
.......................................G..............................
......................................................................
......................................................................
......................................................................
......................................................................
................................................................

IS18        .................G....................................................
....................................................A.................
.......................................G..............................
......................................................................
......................................................................
......................................................................
......................................................................
................................................................

KABE1       ......................................................................
......................................................................
.......................................G..............................
......................................................................
......................................................................
......................................................................
......................................................................
................................................................

KABE2       ......................................................................
......................................................................
.......................................G..............................
......................................................................
......................................................................
......................................................................
......................................................................
................................................................

KABE3       ......................................................................
......................................................................
.......................................G..............................
......................................................................
......................................................................
......................................................................
......................................................................
................................................................

KABE5       ......................................................................
......................................................................
......................................................................
......................................................................
......................................................................
......................................................................
......................................................................
................................................................

KABE6       ......................................................................
......................................................................
.......................................G..............................
......................................................................
......................................................................
......................................................................
......................................................................
................................................................

KABE7       ......................................................................
......................................................................
.......................................G..............................
......................................................................
......................................................................
......................................................................
......................................................................
................................................................

KABE8       ......................................................................
......................................................................
.......................................G..............................
......................................................................
......................................................................
......................................................................
......................................................................
................................................................

KABE9       ......................................................................
......................................................................
.......................................G..............................
......................................................................
......................................................................
......................................................................
......................................................................
................................................................

KABE10      ......................................................................
......................................................................
.......................................G..............................
......................................................................
......................................................................
......................................................................
......................................................................
................................................................

KABE11      ......................................................................
......................................................................
.......................................G..............................
......................................................................
......................................................................
......................................................................
......................................................................
................................................................

KAT2        .................G....................................................
....................................................A.................
.......................................G..............................
......................................................................
......................................................................
......................................................................
......................................................................
................................................................

KAT3        ......................................................................
......................................................................
.......................................G..............................
......................................................................
......................................................................
......................................................................
......................................................................
................................................................

KAT6        ......................................................................
......................................................................
.......................................G..............................
......................................................................
......................................................................
......................................................................
......................................................................
................................................................

KAT7        ......................................................................
......................................................................
......................................................................
......................................................................
......................................................................
......................................................................
......................................................................
................................................................

KAT8        .................G....................................................
....................................................A.................
................................................................T.....
..............................................................G.......
......................................................................
......................................................................
......................................................................
.............T..........................C.......................

KAT9        ......................................................................
......................................................................
.......................................G..............................
......................................................................
......................................................................
......................................................................
......................................................................
................................................................

KAT11       .................G....................................................
....................................................A.................
................................................................T.....
..............................................................G.......
......................................................................
......................................................................
......................................................................
.............T..........................C.......................

KAT12       ......................................................................
......................................................................
.......................................G..............................
......................................................................
......................................................................
......................................................................
......................................................................
................................................................

KAT13       ......................................................................
......................................................................
.......................................G..............................
......................................................................
......................................................................
......................................................................
......................................................................
................................................................

KAT14       ......................................................................
......................................................................
.......................................G..............................
......................................................................
......................................................................
......................................................................
......................................................................
................................................................

KBH44       ......................................................................
......................................................................
.......................................G..............................
......................................................................
......................................................................
......................................................................
......................................................................
................................................................

KBH45       .................G....................................................
....................................................A.................
.......................................G..............................
......................................................................
......................................................................
......................................................................
......................................................................
................................................................

KBH46       ......................................................................
......................................................................
.......................................G..............................
......................................................................
......................................................................
......................................................................
......................................................................
................................................................

KBH48       .................G....................................................
....................................................A.................
.......................................G..............................
......................................................................
......................................................................
......................................................................
......................................................................
................................................................

KBH49       ......................................................................
......................................................................
.......................................G..............................
......................................................................
......................................................................
......................................................................
......................................................................
................................................................

KBH50       ......................................................................
......................................................................
.......................................G..............................
......................................................................
......................................................................
......................................................................
......................................................................
................................................................

KBH51       ......................................................................
......................................................................
.......................................G..............................
......................................................................
......................................................................
......................................................................
......................................................................
................................................................

KBH53       .................G....................................................
....................................................A.................
.......................................G..............................
......................................................................
......................................................................
......................................................................
......................................................................
................................................................

KBH54       ......................................................................
......................................................................
.......................................G..............................
......................................................................
......................................................................
......................................................................
......................................................................
................................................................

KBH55       .................G....................................................
....................................................A.................
.......................................G..............................
......................................................................
......................................................................
......................................................................
......................................................................
................................................................

KBH56       .................G....................................................
....................................................A.................
.......................................G..............................
......................................................................
......................................................................
......................................................................
......................................................................
................................................................

KR1         .................G....................................................
....................................................A.................
................................................................T.....
..............................................................G.......
......................................................................
......................................................................
......................................................................
.............T..........................C.......................

KR2         .................G....................................................
....................................................A.................
................................................................T.....
..............................................................G.......
......................................................................
......................................................................
......................................................................
.............T..........................C.......................

KR4         .................G....................................................
....................................................A.................
................................................................T.....
..............................................................G.......
......................................................................
......................................................................
......................................................................
.............T..........................C.......................

KR5         .................G....................................................
....................................................A.................
................................................................T.....
..............................................................G.......
......................................................................
......................................................................
......................................................................
.............T..........................C.......................

KR6H2       ......................................................................
......................................................................
.......................................G..............................
......................................................................
......................................................................
......................................................................
......................................................................
................................................................

KR6H10      .................G....................................................
....................................................A.................
.......................................G..............................
......................................................................
......................................................................
......................................................................
......................................................................
................................................................

KR7         .................G....................................................
....................................................A.................
................................................................T.....
..............................................................G.......
......................................................................
......................................................................
......................................................................
.............T..........................C.......................

KR9         .................G....................................................
....................................................A.................
................................................................T.....
..............................................................G.......
......................................................................
......................................................................
......................................................................
.............T..........................C.......................

KR10        .................G....................................................
....................................................A.................
................................................................T.....
..............................................................G.......
......................................................................
......................................................................
......................................................................
.............T..........................C.......................

KR11        .................G....................................................
....................................................A.................
................................................................T.....
..............................................................G.......
......................................................................
......................................................................
......................................................................
.............T..........................C.......................

KR12        .................G....................................................
....................................................A.................
................................................................T.....
..............................................................G.......
......................................................................
......................................................................
......................................................................
.............T..........................C.......................

KR15        .................G....................................................
....................................................A.................
................................................................T.....
..............................................................G.......
......................................................................
......................................................................
......................................................................
.............T..........................C.......................

KR15H10     .................G....................................................
....................................................A.................
.......................................G..............................
......................................................................
......................................................................
......................................................................
......................................................................
................................................................

KR16        .................G....................................................
....................................................A.................
................................................................T.....
..............................................................G.......
......................................................................
......................................................................
......................................................................
.............T..........................C.......................

KRE1        .................G....................................................
....................................................A.................
................................................................T.....
..............................................................G.......
......................................................................
......................................................................
......................................................................
.............T..........................C.......................

KRE2        .................G....................................................
....................................................A.................
................................................................T.....
..............................................................G.......
......................................................................
......................................................................
......................................................................
.............T..........................C.......................

KRE3        .................G....................................................
....................................................A.................
................................................................T.....
..............................................................G.......
......................................................................
......................................................................
......................................................................
.............T..........................C.......................

KRE4        .................G....................................................
....................................................A.................
................................................................T.....
..............................................................G.......
......................................................................
......................................................................
......................................................................
.............T..........................C.......................

KRE5        .................G....................................................
....................................................A.................
................................................................T.....
..............................................................G.......
......................................................................
......................................................................
......................................................................
.............T..........................C.......................

KRE7        .................G....................................................
....................................................A.................
................................................................T.....
..............................................................G.......
......................................................................
......................................................................
......................................................................
.............T..........................C.......................

KRE8        .................G....................................................
....................................................A.................
................................................................T.....
..............................................................G.......
......................................................................
......................................................................
......................................................................
.............T..........................C.......................

KRE9        .................G....................................................
....................................................A.................
................................................................T.....
..............................................................G.......
......................................................................
......................................................................
......................................................................
.............T..........................C.......................

KRE10       .................G....................................................
....................................................A.................
................................................................T.....
..............................................................G.......
......................................................................
......................................................................
......................................................................
.............T..........................C.......................

KRE11       .................G....................................................
....................................................A.................
................................................................T.....
..............................................................G.......
......................................................................
......................................................................
......................................................................
.............T..........................C.......................

KRE12       .................G....................................................
....................................................A.................
................................................................T.....
..............................................................G.......
......................................................................
......................................................................
......................................................................
.............T..........................C.......................

KRE13       .................G....................................................
....................................................A.................
................................................................T.....
..............................................................G.......
......................................................................
......................................................................
......................................................................
.............T..........................C.......................

KRE15       .................G....................................................
...............................G....................A.................
.......................................G..............................
......................................................................
......................................................................
......................................................................
......................................................................
................................................................

KRE30       .................G....................................................
....................................................A.................
................................................................T.....
..............................................................G.......
......................................................................
......................................................................
......................................................................
.............T..........................C.......................

KRE40       .................G....................................................
....................................................A.................
................................................................T.....
..............................................................G.......
......................................................................
......................................................................
......................................................................
.............T..........................C.......................

KRE90       .................G....................................................
....................................................A.................
................................................................T.....
..............................................................G.......
......................................................................
......................................................................
......................................................................
.............T..........................C.......................

MAR1        ......................................................................
......................................................................
.......................................G..............................
......................................................................
......................................................................
......................................................................
......................................................................
................................................................

MAR2        ......................................................................
......................................................................
.......................................G..............................
......................................................................
......................................................................
......................................................................
......................................................................
................................................................

MAR3        ......................................................................
......................................................................
.......................................G..............................
......................................................................
......................................................................
......................................................................
......................................................................
................................................................

MAR4        ......................................................................
......................................................................
.......................................G..............................
......................................................................
......................................................................
......................................................................
......................................................................
................................................................

MAR5        .................G....................................................
....................................................A.................
.......................................G..............................
......................................................................
......................................................................
......................................................................
......................................................................
................................................................

MAR7        ......................................................................
......................................................................
.......................................G..............................
......................................................................
......................................................................
......................................................................
......................................................................
................................................................

MAR8        .................G....................................................
....................................................A.................
.......................................G..............................
......................................................................
......................................................................
......................................................................
......................................................................
................................................................

MAR10       ......................................................................
......................................................................
.......................................G..............................
......................................................................
......................................................................
......................................................................
......................................................................
................................................................

MAR11       .................G....................................................
....................................................A.................
.......................................G..............................
......................................................................
......................................................................
......................................................................
......................................................................
................................................................

MAR12       ......................................................................
......................................................................
.......................................G..............................
......................................................................
......................................................................
......................................................................
......................................................................
................................................................

MOSKAU101   ......................................................................
......................................................................
.......................................G..............................
......................................................................
......................................................................
......................................................................
......................................................................
................................................................

MOSKAU102   ......................................................................
......................................................................
.......................................G..............................
......................................................................
......................................................................
......................................................................
......................................................................
................................................................

MOSKAU103   ......................................................................
......................................................................
.......................................G..............................
......................................................................
......................................................................
......................................................................
......................................................................
................................................................

MOSKAU104H  ......................................................................
......................................................................
.......................................G..............................
......................................................................
......................................................................
......................................................................
......................................................................
................................................................

MOSK104H19  .................G....................................................
....................................................A.................
................................................................T.....
..............................................................G.......
......................................................................
......................................................................
......................................................................
........................................C.......................

MOSKAU106   ......................................................................
......................................................................
.......................................G..............................
......................................................................
......................................................................
......................................................................
......................................................................
................................................................

MOSKAU107   .................G....................................................
....................................................A.................
.......................................G..............................
......................................................................
......................................................................
......................................................................
......................................................................
................................................................

MOSKAU108   ......................................................................
......................................................................
.......................................G..............................
......................................................................
......................................................................
......................................................................
......................................................................
................................................................

MOSKAU109   ......................................................................
......................................................................
......................................................................
......................................................................
......................................................................
......................................................................
......................................................................
................................................................

MOSKAU111   .................G....................................................
....................................................A.................
.......................................G..............................
......................................................................
......................................................................
......................................................................
......................................................................
................................................................

MOSKAU112   ......................................................................
......................................................................
.......................................G..............................
......................................................................
......................................................................
......................................................................
......................................................................
................................................................

NEU1H1      .................G....................................................
....................................................A.................
................................................................T.....
..............................................................G.......
......................................................................
......................................................................
......................................................................
.............T..........................C.......................

NEU1H2      ......................................................................
......................................................................
.......................................G..............................
......................................................................
......................................................................
......................................................................
......................................................................
................................................................

NEU2        ......................................................................
......................................................................
.......................................G..............................
......................................................................
......................................................................
......................................................................
......................................................................
................................................................

NEU3        ......................................................................
......................................................................
.......................................G..............................
......................................................................
......................................................................
......................................................................
......................................................................
................................................................

NEU4        .................G....................................................
....................................................A.................
.......................................G..............................
......................................................................
......................................................................
...........................................C..........................
......................................................................
................................................................

NEU5        ......................................................................
......................................................................
.......................................G..............................
......................................................................
......................................................................
......................................................................
......................................................................
................................................................

NEU6        ......................................................................
......................................................................
.......................................G..............................
......................................................................
......................................................................
......................................................................
......................................................................
................................................................

NEU7        .................G....................................................
....................................................A.................
.......................................G..............................
......................................................................
......................................................................
......................................................................
......................................................................
................................................................

NEU9        ......................................................................
......................................................................
.......................................G..............................
......................................................................
......................................................................
......................................................................
......................................................................
................................................................

NEU10       ......................................................................
......................................................................
.......................................G..............................
......................................................................
......................................................................
......................................................................
......................................................................
................................................................

NEU11       ......................................................................
......................................................................
.......................................G..............................
......................................................................
......................................................................
......................................................................
......................................................................
................................................................

NEU19       .................G....................................................
....................................................A.................
................................................................T.....
..............................................................G.......
......................................................................
......................................................................
......................................................................
.............T..........................C.......................

NP1         ......................................................................
......................................................................
.......................................G..............................
......................................................................
......................................................................
......................................................................
......................................................................
................................................................

NP3         ......................................................................
......................................................................
.......................................G..............................
......................................................................
......................................................................
......................................................................
......................................................................
................................................................

NP6         ......................................................................
......................................................................
.......................................G..............................
......................................................................
......................................................................
......................................................................
......................................................................
................................................................

NP7         ......................................................................
......................................................................
.......................................G..............................
......................................................................
......................................................................
......................................................................
......................................................................
................................................................

NP9         ......................................................................
......................................................................
.......................................G..............................
......................................................................
......................................................................
......................................................................
......................................................................
................................................................

NP11        ......................................................................
......................................................................
.......................................G..............................
......................................................................
......................................................................
......................................................................
......................................................................
................................................................

NP12        ......................................................................
......................................................................
.......................................G..............................
......................................................................
......................................................................
......................................................................
......................................................................
................................................................

NP14        ......................................................................
......................................................................
.......................................G..............................
......................................................................
......................................................................
......................................................................
......................................................................
................................................................

NP15        ......................................................................
......................................................................
.......................................G..............................
......................................................................
......................................................................
......................................................................
......................................................................
................................................................

NP17        ......................................................................
......................................................................
.......................................G..............................
......................................................................
......................................................................
......................................................................
......................................................................
................................................................

NP18        ......................................................................
......................................................................
.......................................G..............................
......................................................................
......................................................................
......................................................................
......................................................................
................................................................

NP19        ......................................................................
......................................................................
.......................................G..............................
......................................................................
......................................................................
......................................................................
......................................................................
................................................................

PD6         ......................................................................
......................................................................
.......................................G..............................
......................................................................
......................................................................
......................................................................
......................................................................
................................................................

PD7         .................G....................................................
....................................................A.................
................................................................T.....
..............................................................G.......
......................................................................
......................................................................
......................................................................
.............T..........................C.......................

PD8         ......................................................................
......................................................................
.......................................G..............................
......................................................................
......................................................................
......................................................................
......................................................................
................................................................

PD14        .................G....................................................
....................................................A.................
................................................................T.....
..............................................................G.......
......................................................................
......................................................................
......................................................................
.............T..........................C.......................

PD16        ......................................................................
......................................................................
.......................................G..............................
......................................................................
......................................................................
......................................................................
......................................................................
................................................................

PD17        ......................................................................
......................................................................
.......................................G..............................
......................................................................
......................................................................
......................................................................
......................................................................
................................................................

PD30        ......................................................................
......................................................................
.......................................G..............................
......................................................................
......................................................................
......................................................................
......................................................................
................................................................

PD32        .................G....................................................
....................................................A.................
................................................................T.....
..............................................................G.......
......................................................................
......................................................................
......................................................................
.............T..........................C.......................

PD45        .................G....................................................
....................................................A.................
................................................................T.....
..............................................................G.......
......................................................................
......................................................................
......................................................................
.............T..........................C.......................

PD50        .................G....................................................
...............................G....................A.................
.......................................G..............................
......................................................................
......................................................................
......................................................................
......................................................................
................................................................

ROME1       .................G....................................................
....................................................A.................
................................................................T.....
..............................................................G.......
......................................................................
................................................................T.....
......................................................................
.............T..........................C.......................

ROME3       .................G....................................................
....................................................A.................
.......................................G..............................
......................................................................
......................................................................
......................................................................
......................................................................
................................................................

ROME4       .................G....................................................
...............................G....................A.................
.......................................G..............................
......................................................................
......................................................................
......................................................................
......................................................................
................................................................

ROME5       ......................................................................
......................................................................
.......................................G..............................
......................................................................
......................................................................
......................................................................
......................................................................
................................................................

ROME6       .................G....................................................
....................................................A.................
................................................................T.....
..............................................................G.......
......................................................................
................................................................T.....
......................................................................
.............T..........................C.......................

ROME8       .................G....................................................
....................................................A.................
.......................................G..............................
......................................................................
......................................................................
......................................................................
......................................................................
................................................................

ROME10      .................G....................................................
....................................................A.................
................................................................T.....
..............................................................G.......
......................................................................
................................................................T.....
......................................................................
.............T..........................C.......................

ROME11      ......................................................................
......................................................................
.......................................G..............................
......................................................................
......................................................................
......................................................................
......................................................................
................................................................

ROME12      .................G....................................................
....................................................A.................
.......................................G..............................
......................................................................
......................................................................
......................................................................
......................................................................
................................................................

ROME17      .................G....................................................
....................................................A.................
................................................................T.....
..............................................................G.......
......................................................................
................................................................T.....
......................................................................
.............T..........................C.......................

ROME20      ......................................................................
......................................................................
.......................................G..............................
......................................................................
......................................................................
......................................................................
......................................................................
................................................................

ROME31      ......................................................................
......................................................................
.......................................G..............................
......................................................................
......................................................................
......................................................................
......................................................................
................................................................

SFS8        ......................................................................
......................................................................
......................................................................
......................................................................
......................................................................
......................................................................
......................................................................
................................................................

SFS9        ......................................................................
......................................................................
.......................................G..............................
......................................................................
......................................................................
......................................................................
......................................................................
................................................................

SFS12       ......................................................................
......................................................................
.......................................G..............................
......................................................................
......................................................................
......................................................................
......................................................................
................................................................

SFS13       ......................................................................
......................................................................
.......................................G..............................
......................................................................
......................................................................
......................................................................
......................................................................
................................................................

SFS14       ......................................................................
......................................................................
.......................................G..............................
......................................................................
......................................................................
......................................................................
......................................................................
................................................................

SFS17       ......................................................................
......................................................................
.......................................G..............................
......................................................................
......................................................................
......................................................................
......................................................................
................................................................

SFS20       ......................................................................
......................................................................
.......................................G..............................
......................................................................
......................................................................
......................................................................
......................................................................
................................................................

SFS25       ......................................................................
......................................................................
.......................................G..............................
......................................................................
......................................................................
......................................................................
......................................................................
................................................................

SFS26       ......................................................................
......................................................................
.......................................G..............................
......................................................................
......................................................................
......................................................................
......................................................................
................................................................

SFS27       ......................................................................
......................................................................
.......................................G..............................
......................................................................
......................................................................
......................................................................
......................................................................
................................................................

SFS28       ......................................................................
......................................................................
.......................................G..............................
......................................................................
......................................................................
......................................................................
......................................................................
................................................................

SOF1        .................G....................................................
....................................................A.................
................................................................T.....
..............................................................G.......
......................................................................
......................................................................
......................................................................
.............T..........................C.......................

SOF3        ......................................................................
......................................................................
.......................................G..............................
......................................................................
......................................................................
......................................................................
......................................................................
................................................................

SOF4        ......................................................................
......................................................................
.......................................G..............................
......................................................................
......................................................................
......................................................................
......................................................................
................................................................

SOF5        .................G....................................................
....................................................A.................
................................................................T.....
..............................................................G.......
......................................................................
......................................................................
......................................................................
.............T..........................C.......................

SOF6        .................G....................................................
....................................................A.................
................................................................T.....
..............................................................G.......
......................................................................
......................................................................
......................................................................
.............T..........................C.......................

SOF7        ......................................................................
......................................................................
.......................................G..............................
......................................................................
......................................................................
......................................................................
......................................................................
................................................................

SOF8        ......................................................................
......................................................................
.......................................G..............................
......................................................................
......................................................................
......................................................................
......................................................................
................................................................

SOF10       .................G....................................................
....................................................A.................
................................................................T.....
..............................................................G.......
......................................................................
......................................................................
......................................................................
.............T..........................C.......................

SOF11       ......................................................................
......................................................................
.......................................G..............................
......................................................................
......................................................................
......................................................................
......................................................................
................................................................

SOF12       .................G....................................................
....................................................A.................
................................................................T.....
..............................................................G.......
......................................................................
......................................................................
......................................................................
.............T..........................C.......................

SZ4         .................G....................................................
....................................................A.................
.......................................G..............................
......................................................................
......................................................................
......................................................................
......................................................................
................................................................

SZ6         .................G....................................................
...............................G....................A.................
.......................................G..............................
......................................................................
......................................................................
......................................................................
......................................................................
................................................................

SZ8         ......................................................................
......................................................................
.......................................G..............................
......................................................................
......................................................................
......................................................................
......................................................................
................................................................

SZ10        .................G....................................................
....................................................A.................
.......................................G..............................
......................................................................
......................................................................
......................................................................
......................................................................
................................................................

SZ13        .................G....................................................
....................................................A.................
.......................................G..............................
......................................................................
......................................................................
......................................................................
......................................................................
................................................................

SZ14        .................G....................................................
....................................................A.................
.......................................G..............................
......................................................................
......................................................................
......................................................................
......................................................................
................................................................

SZ16        ......................................................................
......................................................................
.......................................G..............................
......................................................................
......................................................................
......................................................................
......................................................................
................................................................

SZ18        ......................................................................
......................................................................
.......................................G..............................
......................................................................
......................................................................
......................................................................
......................................................................
................................................................

SZ20        .................G....................................................
....................................................A.................
................................................................T.....
..............................................................G.......
......................................................................
......................................................................
......................................................................
.............T..........................C.......................

SZ24        .................G....................................................
....................................................A.................
................................................................T.....
..............................................................G.......
......................................................................
......................................................................
......................................................................
.............T..........................C.......................

SZ25        .................G....................................................
...............................G....................A.................
.......................................G..............................
......................................................................
......................................................................
......................................................................
......................................................................
................................................................

TEX16       ......................................................................
......................................................................
.......................................G..............................
......................................................................
......................................................................
......................................................................
......................................................................
................................................................

TEX17       ......................................................................
......................................................................
.......................................G..............................
......................................................................
......................................................................
......................................................................
......................................................................
................................................................

TEX18       ......................................................................
......................................................................
.......................................G..............................
......................................................................
......................................................................
......................................................................
......................................................................
................................................................

TEX19       ......................................................................
......................................................................
.......................................G..............................
......................................................................
......................................................................
......................................................................
......................................................................
................................................................

TEX20       ......................................................................
......................................................................
.......................................G..............................
......................................................................
......................................................................
......................................................................
......................................................................
................................................................

TEX21       ......................................................................
......................................................................
.......................................G..............................
......................................................................
......................................................................
......................................................................
......................................................................
................................................................

TEX22       ......................................................................
......................................................................
.......................................G..............................
......................................................................
......................................................................
......................................................................
......................................................................
................................................................

TEX29       ......................................................................
......................................................................
.......................................G..............................
......................................................................
......................................................................
......................................................................
......................................................................
................................................................

TEX33       ......................................................................
......................................................................
.......................................G..............................
......................................................................
......................................................................
......................................................................
......................................................................
................................................................

TEX35       ......................................................................
......................................................................
.......................................G..............................
......................................................................
......................................................................
......................................................................
......................................................................
................................................................

TU2         ......................................................................
......................................................................
.......................................G..............................
......................................................................
......................................................................
......................................................................
......................................................................
................................................................

TU3         .................G....................................................
...............................G....................A.................
.......................................G..............................
......................................................................
......................................................................
......................................................................
......................................................................
................................................................

TU4         ......................................................................
......................................................................
.......................................G..............................
......................................................................
......................................................................
......................................................................
......................................................................
................................................................

TU14        .................G....................................................
...............................G....................A.................
.......................................G..............................
......................................................................
......................................................................
......................................................................
......................................................................
................................................................

TU15        ......................................................................
......................................................................
.......................................G..............................
......................................................................
......................................................................
......................................................................
......................................................................
................................................................

TU16        .................G....................................................
...............................G....................A.................
.......................................G..............................
......................................................................
......................................................................
......................................................................
......................................................................
................................................................

TU19        ......................................................................
......................................................................
.......................................G..............................
......................................................................
......................................................................
......................................................................
......................................................................
................................................................

TU27        ......................................................................
......................................................................
.......................................G..............................
......................................................................
......................................................................
......................................................................
......................................................................
................................................................

TU28        ......................................................................
......................................................................
.......................................G..............................
......................................................................
......................................................................
......................................................................
......................................................................
................................................................

TU29        ......................................................................
......................................................................
.......................................G..............................
......................................................................
......................................................................
......................................................................
......................................................................
................................................................

WAR1        ......................................................................
......................................................................
.......................................G..............................
......................................................................
......................................................................
......................................................................
......................................................................
................................................................

WAR2        ......................................................................
......................................................................
.......................................G..............................
......................................................................
......................................................................
......................................................................
......................................................................
................................................................

WAR3        ......................................................................
......................................................................
.......................................G..............................
......................................................................
......................................................................
......................................................................
......................................................................
................................................................

WAR4        ......................................................................
......................................................................
.......................................G..............................
......................................................................
......................................................................
......................................................................
......................................................................
................................................................

WAR5        ......................................................................
......................................................................
.......................................G..............................
......................................................................
......................................................................
......................................................................
......................................................................
................................................................

WAR8        ......................................................................
......................................................................
.......................................G..............................
......................................................................
......................................................................
......................................................................
......................................................................
................................................................

WAR9        ......................................................................
......................................................................
.......................................G..............................
......................................................................
......................................................................
......................................................................
......................................................................
................................................................

WAR14       ......................................................................
......................................................................
.......................................G..............................
......................................................................
......................................................................
......................................................................
......................................................................
................................................................

WAR17       ......................................................................
......................................................................
.......................................G..............................
......................................................................
......................................................................
......................................................................
......................................................................
................................................................

WAR19       ......................................................................
......................................................................
.......................................G..............................
......................................................................
......................................................................
......................................................................
......................................................................
................................................................

BE1         ......................................................................
......................................................................
.......................................G..............................
......................................................................
......................................................................
......................................................................
......................................................................
................................................................

BE2         ......................................................................
......................................................................
.......................................G..............................
..................................................G...................
......................................................................
................................................................T.....
......................................................................
................................................................

BE4         ......................................................................
......................................................................
.......................................G..............................
......................................................................
......................................................................
......................................................................
......................................................................
................................................................

BE5         ......................................................................
......................................................................
.......................................G..............................
......................................................................
......................................................................
......................................................................
......................................................................
................................................................

BE6         ......................................................................
......................................................................
.......................................G..............................
......................................................................
......................................................................
......................................................................
......................................................................
................................................................

BE7         ......................................................................
......................................................................
.......................................G..............................
......................................................................
......................................................................
......................................................................
......................................................................
................................................................

BE8         ......................................................................
......................................................................
.......................................G..............................
......................................................................
......................................................................
......................................................................
......................................................................
................................................................

BE9         ......................................................................
......................................................................
.......................................G..............................
......................................................................
......................................................................
......................................................................
......................................................................
................................................................

BE10        ......................................................................
......................................................................
......................................................................
......................................................................
......................................................................
......................................................................
......................................................................
................................................................

BE11        ......................................................................
......................................................................
.......................................G..............................
......................................................................
......................................................................
......................................................................
......................................................................
................................................................

BE12        ......................................................................
......................................................................
.......................................G..............................
......................................................................
......................................................................
......................................................................
......................................................................
................................................................

BE13        ......................................................................
......................................................................
.......................................G..............................
......................................................................
......................................................................
......................................................................
......................................................................
................................................................

BE16        ......................................................................
......................................................................
.......................................G..............................
......................................................................
......................................................................
......................................................................
......................................................................
................................................................

BE19        ......................................................................
......................................................................
.......................................G..............................
......................................................................
......................................................................
......................................................................
......................................................................
................................................................

GR22        ......................................................................
......................................................................
.......................................G..............................
......................................................................
......................................................................
......................................................................
......................................................................
................................................................

GR24        ......................................................................
......................................................................
.......................................G..............................
......................................................................
......................................................................
......................................................................
......................................................................
................................................................

GR25        ......................................................................
......................................................................
.......................................G..............................
......................................................................
......................................................................
......................................................................
......................................................................
................................................................

GR26        ......................................................................
......................................................................
.......................................G..............................
......................................................................
......................................................................
......................................................................
......................................................................
................................................................

GR29        ......................................................................
......................................................................
.......................................G..............................
......................................................................
......................................................................
......................................................................
......................................................................
................................................................

GR33        ......................................................................
......................................................................
.......................................G..............................
......................................................................
......................................................................
......................................................................
......................................................................
................................................................

GR34        ......................................................................
......................................................................
.......................................G..............................
......................................................................
......................................................................
......................................................................
......................................................................
................................................................

GR41        ......................................................................
......................................................................
.......................................G..............................
......................................................................
......................................................................
......................................................................
......................................................................
................................................................

GR47        ......................................................................
......................................................................
.......................................G..............................
......................................................................
......................................................................
......................................................................
......................................................................
................................................................

GR49        ......................................................................
......................................................................
.......................................G..............................
......................................................................
......................................................................
......................................................................
......................................................................
................................................................

SC15        ......................................................................
......................................................................
.......................................G..............................
......................................................................
......................................................................
......................................................................
......................................................................
................................................................

SC18        ...........................................................A..........
......................................................................
.......................................G..............................
......................................................................
......................................................................
......................................................................
......................................................................
................................................................

SC19        ......................................................................
......................................................................
.......................................G..............................
......................................................................
......................................................................
......................................................................
......................................................................
................................................................

SC2         ...........................................................A..........
......................................................................
.......................................G..............................
......................................................................
......................................................................
......................................................................
......................................................................
................................................................

SC20        ......................................................................
......................................................................
.......................................G..............................
......................................................................
......................................................................
......................................................................
......................................................................
................................................................

SC23        ......................................................................
......................................................................
.......................................G..............................
......................................................................
......................................................................
......................................................................
......................................................................
................................................................

SC25        ......................................................................
......................................................................
.......................................G..............................
......................................................................
......................................................................
......................................................................
......................................................................
................................................................

SC29        ......................................................................
......................................................................
.......................................G..............................
......................................................................
......................................................................
......................................................................
......................................................................
................................................................

SC4         ...........................................................A..........
......................................................................
.......................................G..............................
......................................................................
......................................................................
......................................................................
......................................................................
................................................................

SC6         ......................................................................
......................................................................
.......................................G..............................
......................................................................
......................................................................
......................................................................
......................................................................
................................................................
;
END;

BEGIN SETS;
   TaxSet US = 268-301;
   TaxSet EURMED = 1-267;
   TaxSet KR = 109-122;
   TaxSet ROME = 194-205;
   TaxSet NEU = 160-171;
   TaxSet MOSKAU = 149-159;
   TaxSet BE = 268-281;
END;

BEGIN CODONS; 
   CODESET * UNTITLED = Universal: all;
END;

BEGIN CODONUSAGE;
END;

BEGIN DnaSP;
   Genome= Haploid;
   ChromosomalLocation= Mitochondrial;
   VariationType= DNA_Seq_Pol;
   Species= ---;
   ChromosomeName= ---;
   GenomicPosition= 1;
   GenomicAssembly= ---;
   DnaSPversion= Ver. 5.10.00;
END;
