# Supplementary material for: Extensive paternal mtDNA leakage in natural populations of Drosophila melanogaster
Source: Mol Ecol. 2013 Mar 4;22(8):2106–17. doi: 10.1111/mec.12256 (PMC3659417; doi:10.1111/mec.12256)
Supplement: Supplementary file 12 [file mec0022-2106-SD12.txt]

11
12
13
14
15
16
24
23
20
19
21
22
39
29
27
25
26
28
37
36
35
31
30
17
18
33
3234
38
8
5
4
1
2
3
6
7
9
10
